# Supplementary material for: Genetic Diversity and Linkage Disequilibrium in Chinese Bread Wheat (Triticum aestivum L.) Revealed by SSR Markers
Source: PLoS One. 2011 Feb 18;6(2):e17279. doi: 10.1371/journal.pone.0017279 (PMC3041829; doi:10.1371/journal.pone.0017279)
Supplement: Table S1 — Detailed information of 250 accessions used in the study. (XLS) [file pone.0017279.s003.xls]

## Sheet: Tabel S1
Table S1 Detailed information of 250 accessions used in the study.
a M and L indicate modern varieties and landraces, respectively; * included in the Chinese mini core collection
b Accession number in the Chinese wheat germplasm resources National Crop Gene Bank, CAAS
Code	Variety name	aVariety type	bID
1	Jinghong 5	M*	ZM008934
2	Neimai 11	M*	ZM017834
3	Jinchun 3	M*	ZM014440
4	Lianglaiyoubaipixiaomai	M*	ZM009771
5	Bihongsui	M*	ZM009772
6	Zhongyou 9507	M*	Unknown
7	Jinmai 8	M*	ZM009368
8	Fengkang 2	M*	ZM013100
9	Changzhi 6406	M*	ZM014022
10	Beijing 8	M*	ZM008963
11	Yuandong 822	M*	ZM013548
12	Lvhan 328	M*	ZM014050
13	Yanan 11	M*	ZM009627
14	Nongda 183	M*	ZM009027
15	Nongda 311	M*	ZM009028
16	Nongda 139	M*	ZM009018
17	Mingxian 169	M*	ZM009379
18	Dongfanghong 3	M*	ZM009038
19	Huadong 6	M*	ZM010184
20	Liying 5	M*	ZM015113
21	Sumai 3	M*	ZM010242
22	Yangmai 158	M*	Unknown
23	Enmai 4	M*	ZM016244
24	Emai 6	M*	ZM010314
25	Anhui 3	M*	ZM010261
26	Zhemai 1	M*	Unknown
27	Xinkehan 9	M*	ZM022178
28	Kefeng 3	M*	ZM014679
29	Kelao 4	M*	ZM014682
30	Xinshuguang 1	M*	ZM009657
31	Dongnong 101	M*	ZM009732
32	Xinshuguang 6	M*	ZM009662
33	Jichun 1016	M*	ZM021929
34	Kangxiu 10	M*	ZM010352
35	Taizhong 23	M*	ZM013082
36	Jinmai 2148	M*	ZM010375
37	Dixiuzao	M*	ZM010368
38	Jinyang 60	M*	ZM009648
39	Shite 14	M*	ZM009097
40	Fuzhuang 30	M*	ZM017213
41	Bima 1	M*	ZM009591
42	Bima 4	M*	ZM009594
43	Shijiazhuang 54	M*	ZM009101
44	Pingyang 27	M*	ZM014027
45	Fengchan 3	M*	ZM009600
46	Taishan 1	M*	ZM009405
47	Jinan 2	M*	ZM009391
48	Youbao	M*	ZM009411
49	Bainong 3217	M*	ZM017936
50	Yannong 15	M*	ZM015719
51	Xinong 6028	M*	ZM009597
52	Shijiazhuang 407	M*	ZM009099
53	Jimai 2	M*	ZM009126
54	Neixiang 5	M*	ZM009523
55	Zhengzhou 6	M*	ZM009463
56	Xiannong 39	M*	ZM017208
57	Jinan 17	M*	Unknown
58	Xiaoyan 6	M*	ZM017079
59	Shannong 7859	M*	ZM017231
60	Aifeng 3	M*	ZM009603
61	Lumai 1	M*	ZM015830
62	Wenmai 6	M*	ZM025398
63	Laizhou 953	M*	ZM022727
64	Zhengzhou 741	M*	ZM015988
65	Zangdong 4	M*	ZM010580
66	Rikeze 54	M*	ZM010591
67	Rikeze 8	M*	ZM010589
68	Ganmai 8	M*	ZM009803
69	Gaoyuan 506	M*	ZM010116
70	Qingchun 28	M*	ZM017383
71	Ningchun 4	M*	ZM017424
72	Huzhuhong	M*	ZM017354
73	Jinmai 4	M*	ZM009972
74	Dingxi 24	M*	ZM009893
75	Huining 10	M*	ZM017313
76	Shuwan 8	M*	ZM010490
77	Fan 6	M*	ZM010450
78	Bimai 26	M*	ZM023312
79	Guinong 10	M*	ZM023371
80	Yunmai 34	M*	ZM016965
81	Xingyi 4	M*	ZM023315
82	Fengmai 11	M*	ZM010564
83	Xindong 2	M*	ZM010146
84	Keshi 1	M*	Unknown
85	Keshibaipi	M*	ZM010128
86	Tuokexun 1	M*	ZM010136
87	Zhengmai 9023	M*	Unknown
88	Yanzhan 1	M*	Unknown
89	Zhoumai 18	M	Unknown
90	Yanzhan 4110	M	Unknown
91	Zhengmai 366	M	Unknown
92	Zheng 863	M	Unknown
93	Xiaoyan 8-1	M	Unknown
94	Xiaobaimai	L*	ZM004615
95	Hongpixiaomai	L*	ZM004594
96	Dabaipi	L*	ZM017481
97	Xiaohongpi	L*	ZM004634
98	Dingxingzhai	L*	ZM010639
99	Honglidangnianlao	L*	ZM003515
100	Chunxiaomai	L*	ZM012632
101	Huoliaomai	L*	ZM004550
102	Dahongmai	L*	ZM010600
103	Shanxibaimai	L*	ZM004922
104	Niuzhijia	L*	ZM001259
105	Mahuaban	L*	ZM004422
106	Jiahongmai	L*	ZM001284
107	Hongjinmai	L*	ZM020735
108	Baiqimai	L*	ZM005012
109	Xiaokouhong	L*	ZM004454
110	Lanhuamai	L*	ZM005017
111	Daimanghongmai	L*	ZM000156
112	Zhuoludongmai	L*	ZM000474
113	Hongmai	L*	ZM017549
114	Honglaomai	L*	ZM004174
115	Youmangbaifu	L*	ZM004418
116	Hongpidongmai	L*	ZM001138
117	Xinshiwumang	L*	ZM004412
118	Youmangbaifu	L*	ZM004444
119	Baiqiumai	L*	ZM000540
120	Laomai	L*	ZM003512
121	Xiaobaimang	L*	ZM000556
122	Xianmai	L*	ZM003498
123	Jiangxizao	L*	ZM003464
124	Honghuazao	L*	ZM011345
125	Jiangdongmen	L*	ZM005871
126	Dahuangpi	L*	ZM006499
127	Congyanghongmai	L*	ZM011446
128	Zaowutian	L*	ZM005992
129	Liuzhutou	L*	ZM005540
130	Chanbuzhi	L*	ZM006465
131	Zhumaiyuanzitou	L*	ZM006579
132	Shuilizhan	L*	ZM007343
133	Huangshuibai	L*	ZM010980
134	Baipu	L*	ZM007246
135	Zaoxiaomai	L*	ZM007209
136	Lanxizaoxiaomai	L*	ZM007052
137	Wangshuibai	L*	ZM005740
138	Wuyuanmai	L*	ZM011087
139	Chejianzi	L*	ZM006027
140	Heshangmai	L*	ZM007486
141	Nuomai	L*	ZM007438
142	Mangxiaomai	L*	ZM006015
143	Sankecun	L*	ZM011213
144	Paozimai	L*	ZM007298
145	Baiyoumai	L*	ZM004326
146	Yangmai	L*	ZM004358
147	Dunhuachunmai	L*	ZM010769
148	Huoqiu	L*	ZM004433
149	Daqingmang	L*	ZM010715
150	Guangtou	L*	ZM004338
151	Chaoanxiaomai	L*	ZM007601
152	Chike	L*	ZM007616
153	Songruimai	L*	ZM007552
154	Shengen	L*	ZM007521
155	Shanglinxiaomai	L*	ZM007719
156	Baimangmai	L*	ZM000215
157	Huangguaxian	L*	ZM003050
158	Banjiemang	L*	ZM002569
159	Laolaixia	L*	ZM001912
160	Louguding	L*	ZM001674
161	Xishanbiansui	L*	ZM001846
162	Honggoudou	L*	ZM002681
163	Baihuomai	L*	ZM001499
164	Sanyuehuang	L*	ZM002685
165	Hongqiangchang	L*	ZM003747
166	Youzimai	L*	ZM002668
167	Pingyuan 50	L*	ZM002974
168	Baibiansui	L*	ZM001782
169	Baiqimai	L*	ZM017630
170	Baituzitou	L*	ZM002330
171	Youmangsaogudan	L*	ZM002659
172	Fuyanghong	L*	ZM011007
173	Mazhamai	L*	ZM003807
174	Qiangchangmai	L*	ZM003793
175	Huomai	L*	ZM020632
176	Meiqianwu	L*	ZM006160
177	Jianmai	L*	ZM003080
178	Sanyuehuang	L*	ZM011120
179	Xiaofushou	L*	ZM002686
180	Hongheshangtou	L*	ZM003393
181	Dakoumai	L*	ZM003131
182	Tumangmai	L*	ZM004154
183	Baitiaoyu	L*	ZM003069
184	Baimangmai	L*	ZM003650
185	Dayuhua	L*	ZM006348
186	Fumai	L*	ZM003145
187	Laoqimai	L*	ZM003663
188	Chushanbao	L*	ZM003138
189	Zijiehong	L*	ZM002272
190	Dalibanmang	L*	ZM001742
191	Liuyuehuang	L*	ZM005141
192	Gejiaxiang	L*	ZM012971
193	Geerhongmai	L*	ZM019809
194	Dachunbaisilengmai	L*	ZM011525
195	Bailanghuimai	L*	ZM018849
196	Bendihuanghuamai	L*	ZM011565
197	Zhahong	L*	ZM018528
198	Motuoxiaomai	L*	ZM019907
199	Biabachunmai	L*	ZM018930
200	Baimangxiaomai	L*	ZM008341
201	Wujiangzhuo	L*	ZM020305
202	Muzongzhuoga	L*	ZM018569
203	Kangdingxiaomai	L*	ZM008347
204	Shanmai	L*	ZM020774
205	Yizhimai	L*	ZM004779
206	Dabaimai	L*	ZM012760
207	Galaohan	L*	ZM005105
208	Huoliyan	L*	ZM012793
209	Shanmai	L*	ZM020770
210	Hongtuzi	L*	ZM020815
211	Baidatou	L*	ZM004862
212	Jinhuangmai	L*	ZM004780
213	Hongmangmai	L*	ZM020720
214	Dabaimai	L*	ZM005102
215	Baiqitou	L*	ZM012810
216	Baimazha	L*	ZM020808
217	Laotutou	L*	ZM004670
218	Tongjiabaxiaomai	L*	ZM007916
219	Honghuamai	L*	ZM007925
220	Baimaizi	L*	ZM008547
221	Chengduguangtou	L*	ZM008365
222	Jiangmai	L*	ZM011774
223	Baihuamai	L*	ZM008598
224	Huanxiangguo	L*	ZM008249
225	Hanzhongbai	L*	ZM004029
226	Xiaosanyuehuang	L*	ZM012165
227	Suotiaohongmai	L*	ZM012711
228	Hongxumai	L*	ZM012545
229	Zipi	L*	ZM011741
230	Baimangmai	L*	ZM008732
231	Hongmangzi	L*	ZM020144
232	Yuqiumai	L*	ZM008636
233	Yangmai	L*	ZM011644
234	Yangmai	L*	ZM012030
235	Zhishimai	L*	ZM008809
236	Biantouguangkemai	L*	ZM012032
237	Changmangshibiantou	L*	ZM011859
238	Zhigoumai	L*	ZM012061
239	Dianxihongkeyangmai	L*	ZM012096
240	Baidongmai	L*	ZM005439
241	Hongchunmai	L*	ZM005294
242	Chunmai	L*	ZM013048
243	Hongdongmai	L*	ZM005188
244	Hongdongmai	L*	ZM005241
245	Wumangchunmai	L*	ZM005336
246	Hongchunmai	L*	ZM005317
247	Hongjinbaoyin	L*	ZM013034
248	Hongdongmai	L*	ZM005176
249	Wumangchunmai	L*	ZM005330
250	Chinese spring	L*	ZM005452
