# Supplementary material for: Genetic Diversity and Linkage Disequilibrium in Chinese Bread Wheat (Triticum aestivum L.) Revealed by SSR Markers
Source: PLoS One. 2011 Feb 18;6(2):e17279. doi: 10.1371/journal.pone.0017279 (PMC3041829; doi:10.1371/journal.pone.0017279)
Supplement: Table S2 — List of 512 SSR loci used in the study. (XLS) [file pone.0017279.s004.xls]

## Sheet: Table S2
Table S2 List of 512 SSR loci used in the study.
a data from the wheat genetic resources database of Komugi (http://www.shigen.nig.ac.jp/wheat/komugi/top/top.jsp)
Chr.	Locus name	aGenetic distance (cM)
1A	gpw7072	13
1A	cfa2153	15.44
1A	barc263	27.3
1A	cfa2226	30.86
1A	wmc24	37.4
1A	wmc278	44.16
1A	wmc84	50
1A	gwm357	51.32
1A	wmc120	52
1A	wmc304	52
1A	barc120	53.2
1A	gwm135	54.44
1A	cfa2135	55.58
1A	gwm164	57.31
1A	gwm99	110
1A	wmc59	112.88
1A	barc213	120.5
1A	barc17	136.41
1A	barc287	137.2
1A	barc158	139.3
1B	wmc222	17.78
1B	gwm264	20.43
1B	wmc406	27.92
1B	wmc52	45
1B	gwm18	49.0
1B	gwm498	50
1B	gwm273	54.54
1B	gwm11	57
1B	barc187	58.8
1B	gwm413	59.55
1B	gwm403	61.44
1B	gwm131	62
1B	gwm124	75.24
1B	gwm24	75.24
1B	gwm268	75.24
1B	gwm153	76.52
1B	gwm274	76.76
1B	barc188	82.05
1B	barc81	86.46
1B	wmc719	90
1B	wmc367	103
1B	gwm259	105.7
1B	gwm140	113.41
1B	barc80	114.44
1D	wmc147	0
1D	wmc153	3.14
1D	gpw7082	8.5
1D	barc152	25.1
1D	gwm106	27.8
1D	gwm337	43.17
1D	wmc429	52.51
1D	gwm458	53.17
1D	barc99	53.3
1D	barc169	61.5
1D	wmc36	70.86
1D	gwm642	81.51
1D	cfd28	83.54
1D	cfd72	83.54
1D	cfd83	83.54
1D	barc271	98.82
1D	barc346	107.94
1D	gwm232	108.9
1D	cfd282	113.75
1D	cfd32	129.34
1D	gdm111	136.61
1D	cfd27	164.38
1D	cfd63	179.61
2A	wmc407	0
2A	gwm512	13.03
2A	gwm636	17.7
2A	gwm359	23.0
2A	barc231	23.97
2A	gwm328	42.58
2A	gwm294	52.94
2A	gwm339	56.12
2A	gwm275	56.12
2A	gwm95	56.12
2A	gwm515	56.12
2A	gwm425	56.17
2A	gwm10	56.34
2A	gwm122	58.04
2A	gwm249	58.72
2A	gwm558	62
2A	gwm445	71.28
2A	gwm312	79.26
2A	gwm372	80.45
2A	gwm47	82.64
2A	gwm356	95.57
2A	gwm311	115.77
2B	cfd238	16.93
2B	barc35	30
2B	wmc257	31.49
2B	barc318	32.17
2B	wmc154	35.07
2B	barc200	39.38
2B	gwm257	46.99
2B	barc349	54.2
2B	gwm388	58
2B	gwm429	59.55
2B	gwm148	59.7
2B	gwm410	59.86
2B	barc13	63.89
2B	cfa2278	64
2B	barc160	70.46
2B	barc167	72.24
2B	gwm374	74.17
2B	gwm319	74.63
2B	gwm129	77.24
2B	wmc265	79
2B	gwm120	89.18
2B	gwm191	89.93
2B	wmc360	94.03
2B	gwm16	97.01
2B	gwm526	98.58
2B	gwm501	98.72
2B	wmc361	108.21
2B	wmc317	124.63
2D	cfd43	5.34
2D	barc297	9.91
2D	gwm210	17.31
2D	gwm261	17.33
2D	cfd53	19.33
2D	wmc503	22.77
2D	gwm455	26.29
2D	barc168	26.57
2D	wmc470	27.55
2D	gwm484	31.49
2D	cfd255	31.99
2D	cfd51	35.65
2D	cfd116	37.89
2D	cfd160	40.09
2D	cfd56	41.85
2D	barc228	42.13
2D	gwm102	44
2D	gwm349	44.73
2D	wmc18	45.88
2D	barc11	56.72
2D	gwm157	59.47
2D	gwm539	71.23
2D	cfd270	75.16
2D	cfd233	76.46
2D	cfd44	90.23
2D	cfd161	100.05
2D	cfd239	101.4
2D	barc219	104.74
2D	gwm311	109.07
2D	gwm320	113.43
2D	cfd50	118.18
3A	barc294	21.96
3A	barc310	23.4
3A	Barc12	25.32
3A	gwm369	35.88
3A	gwm218	40.22
3A	barc284	41.4
3A	wmc50	52.73
3A	barc356	70
3A	gwm32	71
3A	gwm5	72
3A	gwm2	72.0
3A	barc171	72.5
3A	barc324	73
3A	wmc428	84.77
3A	gwm480	104.72
3A	cfa2234	107.38
3A	barc314	110.11
3A	gwm391	113.48
3A	gwm247	116.85
3A	gwm155	118.43
3A	cfa2193	170.67
3B	cfa2191	0
3B	gwm389	9.88
3B	barc75	12.33
3B	gwm533	13.56
3B	barc147	16.48
3B	cfd143	18.2
3B	gwm493	19.69
3B	wmc54	23.01
3B	gwm264	29.26
3B	barc102	29.55
3B	wmc78	29.55
3B	barc218	35.62
3B	gwm144	35.8
3B	gwm156	40.05
3B	gwm72	43.27
3B	wmc334	44.82
3B	gwm376	45.31
3B	gwm77	46.36
3B	gwm566	49
3B	gwm284	49
3B	gwm285	52.78
3B	gwm131	53.89
3B	barc164	54.65
3B	barc344	56.87
3B	gwm108	63.17
3B	barc84	64.98
3B	gwm299	87.78
3B	gwm114	89.49
3B	wmc236	90.23
3B	gwm314	93.19
3B	gwm340	98.2
3B	gwm181	98.86
3B	gwm547	100
3D	cfd35	0
3D	gwm161	4
3D	cfd141	13.37
3D	cfd55	18.81
3D	gwm2	28.97
3D	cfd64	39.34
3D	cfd34	43.47
3D	wmc529	52.55
3D	gwm456	64.05
3D	gwm52	64.26
3D	gwm341	64.88
3D	barc6	67.46
3D	barc42	75.41
3D	gwm664	79.85
3D	gwm645	81.09
3D	cfd127	94.67
3D	cfd201	95.49
3D	gwm3	97.39
3D	gwm383	98.9
3D	cfd223	99.37
3D	cfd152	101.18
3D	cfd9	103.29
3D	barc270	109.68
3D	barc323	114.12
4A	gwm4	26.68
4A	gwm165	35.42
4A	gwm610	50.55
4A	wmc420	56.96
4A	gwm397	68.74
4A	barc170	79.26
4A	barc343	87.94
4A	cfd257	92
4A	gwm637	93.86
4A	cfd88	108
4A	wmc262	114
4A	gwm160	128.49
4A	barc78	138.68
4A	wmc219	139.54
4A	barc327	152.03
4B	barc193	2.59
4B	gwm495	13.32
4B	barc292	19.51
4B	cfa2091	27.89
4B	gwm107	30.93
4B	gwm113	30.93
4B	gwm368	35.57
4B	gwm149	39.22
4B	gwm375	41.38
4B	gwm513	42.82
4B	barc163	43.39
4B	wmc310	43.98
4B	gwm251	44.59
4B	wmc47	47.83
4B	barc60	48.31
4B	wmc125	52.1
4B	gwm538	56.47
4B	wmc349	62.39
4D	wmc285	0
4D	cfd106	43.9
4D	wmc457	46.71
4D	barc225	55.9
4D	wmc331	60.4
4D	barc217	61.22
4D	barc288	63.26
4D	barc334	65.17
4D	cfd89	69.17
4D	wmc399	72.21
4D	cfd84	85.94
4D	cfd54	92.84
4D	gwm194	100.42
4D	gwm624	112.75
4D	gwm609	115.7
5A	barc135	2.72
5A	barc122	2.72
5A	gwm154	6
5A	gwm205	7.44
5A	wmc705	12
5A	barc303	16.39
5A	barc117	17.74
5A	gwm304	23.97
5A	gwm415	26.83
5A	gwm293	26.97
5A	gwm129	27.34
5A	barc1	30.05
5A	wmc713	34.6
5A	barc141	38.92
5A	barc330	47.87
5A	gwm156	50.94
5A	gwm186	52.58
5A	gwm617	63.67
5A	wmc327	65.92
5A	barc230	67.28
5A	barc319	71.76
5A	cfd39	83.19
5A	wmc110	91.61
5A	gwm179	96.0
5A	gwm126	96.61
5A	wmc577	97.2
5A	gwm595	100.92
5A	wmc524	101.92
5A	wmc727	103.32
5A	gwm291	105.23
5B	gwm159	19.48
5B	gwm234	20.57
5B	wmc247	23.91
5B	wmc376	29.09
5B	wmc363	29.57
5B	cfa2070	29.79
5B	barc216	36.81
5B	gwm544	41.41
5B	gwm191	43.89
5B	gwm540	44.63
5B	barc4	44.99
5B	barc109	46.65
5B	gwm213	50
5B	gwm67	50
5B	gwm335	51.0
5B	wmc537	52
5B	barc74	52
5B	barc89	53.64
5B	wmc415	61.29
5B	gwm554	67.87
5B	gwm499	67.95
5B	gwm639	71.06
5B	gwm554	77.36
5B	cfd156	87.07
5B	wmc75	88.75
5B	gwm408	108.06
5B	wmc235	113.12
5B	wmc99	115.7
5B	wmc118	127.57
5B	wmc508	127.57
5D	wmc233	0
5D	barc130	0.08
5D	cfd165	0.13
5D	cfd189	1.09
5D	cfd18	1.46
5D	gwm190	5.21
5D	gwm192	8
5D	gwm205	8.71
5D	barc205	10.79
5D	gwm358	12.86
5D	cfd67	13.56
5D	cfd78	15.16
5D	cfd40	16.5
5D	gdm153	19.7
5D	barc44	20.24
5D	wmc318	20.63
5D	cfd266	22
5D	cfd74	22.98
5D	cfd8	35.34
5D	barc286	39.39
5D	gwm639	41.28
5D	gdm43	42.6
5D	cfd57	43.53
5D	gwm583	44.52
5D	barc347	48.6
5D	cfd12	49.71
5D	cfd102	50.1
5D	gwm182	50.98
5D	gwm174	51.85
5D	cfd3	52.23
5D	barc320	55.57
5D	gwm271	60.71
5D	cfd52	62.4
5D	gwm292	69.28
5D	gwm212	71.76
5D	cfd29	74.22
5D	barc322	74.78
5D	wmc160	76.79
5D	cfd183	77.8
5D	wmc357	78.24
5D	barc110	82.87
5D	gdm63	87.2
5D	barc177	93.39
5D	gwm269	98.88
5D	gwm565	99
5D	gwm654	99.77
5D	gwm272	101.68
6A	gwm459	15.91
6A	gwm334	28.13
6A	barc3	66.01
6A	gwm494	70.03
6A	barc171	78.54
6A	barc113	88.11
6A	wmc163	102.1
6A	wmc1	103.79
6A	wmc201	109.11
6A	gwm570	117.64
6A	barc104	125.21
6A	gwm169	126.98
6A	cfa2114	127.23
6A	gwm427	137
6A	gwm617	140.08
6B	wmc486	6.05
6B	gwm132	55.53
6B	wmc494	86.56
6B	gwm133	100.6
6B	gwm644	102.26
6B	gwm361	105.85
6B	gwm191	111.58
6B	barc79	125
6B	gwm88	125
6B	gwm626	129.3
6B	gwm193	130.79
6B	barc354	131.16
6B	barc24	141.98
6B	barc178	144.03
6B	barc134	154.33
6B	gwm219	157
6D	gwm469	39
6D	gdm141	49.61
6D	cfd33	58.58
6D	barc196	69.1
6D	wmc416	77
6D	gdm127	77.1
6D	barc202	80.52
6D	barc123	81.5
6D	gwm55	83.45
6D	cfd47	92.81
6D	barc273	98.63
6D	gwm325	101.38
6D	barc175	103.36
6D	barc1121	105.45
6D	cfd38	124.56
6D	cfd45	137.98
6D	cfd60	156.43
6D	gdm98	202.75
7A	wmc158	0
7A	gwm471	1
7A	gwm635	12
7A	gwm130	26
7A	wmc479	29
7A	wmc168	32.9
7A	cfa2028	40
7A	cfd242	52.8
7A	cfa2049	53
7A	gwm60	60
7A	gwm276	61.6
7A	cfa2110	63.48
7A	wmc247	67.5
7A	cfa2123	78.96
7A	cfa2293	83.35
7A	gwm332	88
7A	wmc17	89.17
7A	cfa2257	91.89
7A	cfa2240	92.12
7A	gwm573	96
7A	wmc107	128
7A	wmc422	132
7A	wmc286	140
7A	gwm63	169
7A	gwm282	170
7A	wmc116	179
7B	wmc323	0
7B	gwm569	3.71
7B	cfa2106	7.4
7B	gwm537	20
7B	gwm400	23.21
7B	wmc76	24.99
7B	wmc335	27.69
7B	gwm46	41
7B	barc72	42
7B	barc255	43
7B	barc267	43
7B	gwm297	44
7B	gwm333	46
7B	gwm43	48
7B	gwm573	50.93
7B	wmc396	51
7B	barc278	55.61
7B	gwm274	58.41
7B	wmc517	69.55
7B	barc258	70.31
7B	psp3033	75.63
7B	wmc311	95.21
7B	gwm611	100
7B	gwm344	104.5
7B	gwm577	105.01
7B	barc182	106.71
7B	wmc276	108.04
7B	gwm146	108.06
7D	cfd66	40.51
7D	cfd31	45.24
7D	barc92	59.72
7D	gwm295	65.52
7D	barc154	73.99
7D	barc352	80.38
7D	barc126	95.37
7D	barc125	95.37
7D	gwm44	103.71
7D	barc214	110.62
7D	wmc121	118.14
7D	gwm635	119.38
7D	gwm111	120.39
7D	cfd68	121.6
7D	wmc221	129.1
7D	cfd14	129.94
7D	barc26	130.04
7D	gwm437	144.73
7D	barc172	148.29
7D	gdm46	156.9
7D	barc105	161.97
7D	barc111	166.66
7D	gdm67	173.07
7D	barc235	194.82
7D	gwm428	201.86
7D	gdm150	202.4
7D	wmc157	217.46
7D	gwm37	231
