# Supplementary material for: Genetic Diversity and Linkage Disequilibrium in Chinese Bread Wheat (Triticum aestivum L.) Revealed by SSR Markers
Source: PLoS One. 2011 Feb 18;6(2):e17279. doi: 10.1371/journal.pone.0017279 (PMC3041829; doi:10.1371/journal.pone.0017279)
Supplement: Table S3 — Chromosomal distribution of SSR loci used in the study. (XLS) [file pone.0017279.s005.xls]

## Sheet: Table S3
Table S3 Chromosomal distribution of SSR loci used in the study.
Genome	Group	No. of loci	Chromosome length (cM)	Mean density (cM/locus)
A	1	20	126.3	6.3
	2	22	115.8	5.3
	3	21	148.7	7.1
	4	15	125.4	8.4
	5	30	102.5	3.4
	6	15	124.2	8.3
	7	26	179	6.9
	Range	15-30	102.5-179.0	3.4-8.4
	Total	149	921.8	6.2
B	1	24	96.7	4
	2	28	107.7	3.8
	3	33	100	3
	4	18	59.8	3.3
	5	30	108.1	3.6
	6	16	151	9.4
	7	28	108.1	3.9
	Range	16-33	59.8-108.1	3.0-9.4
	Total	177	731.3	4.1
D	1	23	179.6	7.8
	2	31	112.8	3.6
	3	24	114.1	4.8
	4	15	115.7	7.7
	5	47	101.7	2.2
	6	18	163.8	9.1
	7	28	190.5	6.8
	Range	15-47	101.7-190.5	2.2-9.1
	Total	186	978.2	5.3
Range		15-47	59.8-190.5	2.2-9.4
Total		512	2631.3	5.1
