# Supplementary material for: Genetic Diversity and Linkage Disequilibrium in Chinese Bread Wheat (Triticum aestivum L.) Revealed by SSR Markers
Source: PLoS One. 2011 Feb 18;6(2):e17279. doi: 10.1371/journal.pone.0017279 (PMC3041829; doi:10.1371/journal.pone.0017279)
Supplement: Table S4 — Molecular database of 512 SSR loci in 250 Chinese wheat genetic resources. (XLS) [file pone.0017279.s006.xls]

## Sheet: Table S4
Table S4 Molecular database of 512 SSR loci in 250 Chinese wheat genetic resources.
Note: Data format is codominant (two columns for each locus); Missing data is shown with 9.
Code	gpw7072_1A	gpw7072_1A	cfa2153_1A	cfa2153_1A	barc263_1A	barc263_1A	cfa2226_1A	cfa2226_1A	wmc24_1A	wmc24_1A	wmc278_1A	wmc278_1A	wmc84_1A	wmc84_1A	gwm357_1A	gwm357_1A	wmc120_1A	wmc120_1A	wmc304_1A	wmc304_1A	barc120_1A	barc120_1A	gwm135_1A	gwm135_1A	cfa2135_1A	cfa2135_1A	gwm164_1A	gwm164_1A	gwm99_1A	gwm99_1A	wmc59_1A	wmc59_1A	barc213_1A	barc213_1A	barc17_1A	barc17_1A	barc287_1A	barc287_1A	barc158_1A	barc158_1A	wmc222_1B	wmc222_1B	gwm264_1B	gwm264_1B	wmc406_1B	wmc406_1B	wmc52_1B	wmc52_1B	gwm18_1B
1	213	213	198	198	204	204	173	173	131	131	162	162	341	341	119	119	9	9	134	134	196	196	134	134	177	177	110	110	106	106	215	215	172	172	284	284	178	178	249	249	150	150	163	163	229	229	231	231	185
2	213	213	198	198	204	204	173	173	9	9	164	164	341	341	119	119	158	158	124	124	196	196	136	136	177	177	112	112	106	106	213	213	170	170	274	274	178	178	249	249	150	150	163	163	229	229	233	233	187
3	213	213	198	198	204	204	173	173	143	143	164	164	299	299	119	121	158	158	122	122	196	196	148	148	177	177	116	116	134	134	223	223	188	188	282	282	178	178	249	249	142	142	163	163	229	229	231	231	181
4	222	222	208	208	204	204	9	9	129	129	164	164	299	299	123	123	158	158	124	124	196	196	136	136	173	177	114	114	112	128	221	221	178	178	284	284	178	178	251	251	9	9	169	169	235	235	231	231	183
5	222	222	198	198	220	220	9	9	129	129	166	166	341	341	123	123	158	158	128	128	198	198	136	136	173	173	114	114	102	122	205	205	160	160	282	282	178	178	249	249	144	144	163	163	233	233	231	231	183
6	219	219	192	192	210	210	170	170	9	9	164	164	299	299	121	121	158	158	128	128	196	196	166	166	177	177	116	116	110	128	213	213	156	156	284	284	178	178	249	249	150	150	163	163	229	229	231	231	185
7	213	213	198	198	210	234	173	173	131	131	164	164	343	343	119	119	164	164	124	124	196	196	9	9	177	177	114	114	106	106	213	213	170	170	282	282	166	166	237	237	144	144	163	163	229	229	231	231	185
8	222	222	198	198	206	232	173	173	131	131	166	166	327	327	119	119	156	156	136	136	196	196	136	136	177	177	116	116	106	128	215	215	160	160	278	278	178	178	249	249	144	144	161	161	229	229	231	231	183
9	222	222	198	198	206	206	173	173	129	129	164	164	299	299	117	117	158	158	126	126	196	196	190	192	177	177	114	114	106	136	215	215	178	198	284	284	178	178	245	245	144	144	161	161	229	229	229	229	183
10	225	225	194	194	204	204	173	173	129	129	9	9	341	341	119	119	162	162	124	124	196	196	136	136	177	177	114	114	104	136	215	215	198	198	288	288	178	178	249	249	144	144	163	163	233	233	233	233	181
11	225	225	194	194	202	202	173	173	127	127	166	166	341	341	121	121	158	158	132	132	196	196	136	138	177	177	112	112	110	128	215	215	174	174	286	286	178	178	249	249	144	144	161	161	231	231	231	231	185
12	222	222	198	198	204	204	173	173	131	131	166	166	343	343	119	119	158	158	136	136	196	196	136	136	177	177	114	114	110	138	223	223	184	184	286	286	178	178	249	249	144	144	163	163	239	239	231	231	181
13	222	222	198	198	200	200	173	173	127	127	164	164	343	343	121	121	158	158	136	136	196	196	172	172	177	177	114	114	136	136	221	221	9	9	284	284	178	178	249	249	150	150	161	161	231	231	231	231	185
14	222	222	198	198	204	204	173	173	129	129	166	166	343	343	119	119	158	158	136	136	196	196	9	9	177	177	114	114	110	110	215	215	160	160	290	290	178	178	249	249	144	144	163	163	231	231	231	231	185
15	222	222	198	198	206	206	173	173	127	127	164	164	335	335	121	121	9	9	136	136	196	196	9	9	177	177	114	114	110	110	215	215	186	186	284	284	178	178	249	249	150	150	161	161	229	229	231	231	181
16	213	213	198	198	210	210	173	173	129	129	166	166	343	343	119	119	158	158	126	126	196	196	9	9	177	177	114	114	108	108	195	195	160	160	284	284	180	180	249	249	144	144	163	163	231	231	231	231	185
17	222	222	198	198	204	204	173	173	129	129	164	164	337	337	9	9	158	158	122	122	196	196	178	178	177	177	114	114	110	130	221	221	184	184	284	284	178	178	249	249	144	144	163	163	229	229	235	235	183
18	219	219	194	194	204	204	173	173	129	129	164	164	337	337	119	119	160	160	136	136	196	196	9	9	177	177	112	112	110	110	215	215	182	182	284	284	178	178	251	251	150	150	161	161	229	229	231	231	181
19	213	213	200	200	204	204	173	173	141	141	164	164	333	333	121	121	160	160	126	126	196	196	148	148	173	173	118	118	134	134	219	219	160	160	282	282	178	178	249	249	144	144	167	167	229	229	231	231	183
20	222	222	200	200	206	206	173	173	143	143	170	170	329	329	121	121	160	160	126	126	196	196	146	146	177	177	108	108	106	106	195	195	172	172	274	274	178	178	249	249	144	144	163	163	225	225	231	231	183
21	213	213	198	198	204	204	173	173	131	131	166	166	341	341	119	119	158	158	124	124	196	196	136	136	177	177	110	110	106	106	213	213	160	160	274	274	178	178	249	249	150	150	163	163	231	231	231	231	187
22	222	222	202	202	204	204	173	173	127	127	164	164	343	343	119	119	158	158	128	128	196	196	136	136	177	177	112	112	106	106	213	213	170	170	284	284	178	178	249	249	150	150	163	163	229	229	231	231	185
23	213	213	198	198	206	206	173	173	143	143	166	166	299	299	119	119	196	196	126	126	196	196	178	180	177	177	122	122	106	128	213	213	156	156	302	302	166	166	237	237	144	144	163	163	229	229	231	231	183
24	213	213	198	198	206	206	173	173	127	127	164	164	341	341	119	119	192	192	148	148	196	196	136	136	177	177	9	9	106	106	213	213	170	170	274	274	178	178	235	235	144	144	163	163	229	229	231	231	187
25	213	213	198	198	206	206	173	173	141	141	168	168	299	299	119	119	196	196	126	126	196	196	178	180	177	177	124	124	106	106	195	195	186	186	298	298	166	166	237	237	144	144	161	161	229	229	231	231	181
26	222	222	194	194	202	202	173	173	141	141	166	166	337	337	121	121	158	158	124	124	196	196	136	136	173	173	114	114	110	128	215	215	160	160	296	296	166	166	237	237	144	144	163	163	235	235	231	231	187
27	213	213	198	198	204	204	170	170	131	131	166	166	299	299	117	117	158	158	124	124	196	196	190	192	177	177	112	112	106	136	221	221	160	160	284	284	178	178	249	249	144	144	163	163	231	231	223	223	183
28	225	225	9	9	204	204	170	170	143	143	166	166	335	335	119	119	158	158	138	138	196	196	136	136	177	177	112	112	134	134	9	9	166	166	284	284	178	178	249	249	150	150	165	165	229	229	9	9	187
29	222	222	194	194	204	204	173	173	131	131	166	166	299	299	117	117	158	158	128	128	196	196	138	138	177	177	112	112	136	136	215	215	166	166	286	286	178	178	249	249	148	148	163	163	243	243	229	229	187
30	219	219	9	9	204	204	170	170	143	143	166	166	9	9	121	121	160	160	124	124	196	196	190	190	177	193	112	112	140	140	219	219	182	182	284	284	178	178	249	249	150	150	163	163	229	229	231	231	187
31	225	225	194	194	204	204	170	170	127	127	166	166	335	335	121	121	158	158	128	128	196	196	9	9	177	177	114	114	9	9	219	219	182	182	274	274	178	178	249	249	150	150	161	161	229	229	223	223	183
32	222	222	218	218	204	204	170	170	127	127	160	160	299	299	119	119	196	196	122	122	196	196	9	9	177	177	124	124	148	148	219	219	9	9	274	274	178	178	249	249	148	148	161	161	229	229	231	231	183
33	228	228	220	220	202	202	170	170	143	143	166	166	299	299	123	123	158	158	124	124	196	196	136	136	177	177	112	112	116	126	195	195	178	178	276	276	178	178	249	249	150	150	165	165	229	229	9	9	185
34	213	213	198	198	202	202	173	173	127	127	166	166	299	299	119	119	158	158	9	9	196	196	138	138	177	177	114	114	110	130	9	9	156	156	282	282	178	178	237	237	144	144	163	163	229	229	231	231	189
35	9	9	194	194	236	236	170	170	127	127	166	166	299	299	123	123	158	158	124	124	196	196	138	138	177	177	114	114	106	130	195	195	172	172	284	284	178	178	239	239	144	144	163	163	231	231	233	233	185
36	213	213	198	198	204	204	173	173	131	131	166	166	299	299	119	119	158	158	126	126	196	196	138	138	177	177	124	124	110	132	215	215	182	182	290	290	178	178	249	249	150	150	163	163	229	229	231	231	189
37	213	213	198	198	204	204	170	170	131	143	164	164	299	299	121	121	158	158	128	128	196	196	138	138	177	177	114	114	106	106	215	215	160	160	282	282	178	178	247	247	150	150	163	163	229	229	229	229	185
38	213	213	194	194	204	204	173	173	141	141	166	166	341	341	119	119	172	172	132	132	198	198	138	138	177	177	116	116	108	130	9	9	160	160	284	284	9	9	249	249	144	144	163	163	229	229	233	233	189
39	213	213	196	196	204	204	173	173	129	129	166	166	343	343	119	119	172	172	122	122	196	196	138	138	9	9	114	114	110	136	219	219	160	160	284	284	178	178	237	237	144	144	163	163	229	229	229	229	189
40	213	213	194	194	204	204	170	170	129	129	172	172	341	341	119	119	160	160	124	124	196	196	138	138	173	173	114	114	134	134	219	219	184	184	284	284	178	178	249	249	144	144	171	171	229	229	233	233	189
41	222	222	194	194	204	204	173	173	143	143	170	170	341	341	119	119	160	160	124	124	196	196	138	138	173	173	112	114	106	106	195	221	160	160	274	274	9	9	249	249	144	144	163	163	235	235	233	233	189
42	225	225	194	194	204	204	173	173	143	143	168	168	339	339	119	119	160	160	132	132	196	196	138	138	173	173	114	114	106	106	195	195	160	160	274	274	178	178	247	247	144	144	161	161	235	235	233	233	189
43	222	222	9	9	204	204	173	173	143	143	166	166	335	335	119	119	9	9	132	132	196	196	138	138	177	177	112	112	106	106	195	195	160	160	286	286	178	178	249	249	144	144	161	161	235	235	233	233	189
44	219	219	168	168	204	204	173	173	129	129	168	168	337	337	119	119	158	158	136	136	196	196	138	138	177	177	112	112	106	136	215	215	160	160	290	290	178	178	249	249	144	144	163	163	235	235	233	233	185
45	213	213	200	200	206	206	173	173	141	141	166	166	333	333	119	119	160	160	9	9	196	196	136	136	173	173	112	112	110	130	219	219	160	160	294	294	166	166	239	239	144	144	163	163	225	225	231	231	185
46	9	9	194	194	202	202	173	173	131	131	166	166	299	299	119	119	158	158	122	122	196	196	138	138	177	177	112	112	106	106	215	215	160	160	286	286	9	9	237	237	144	144	9	9	229	229	233	233	189
47	225	225	194	194	204	204	173	173	143	143	166	166	335	335	119	129	160	160	132	132	196	196	138	138	177	177	112	112	106	106	195	195	160	160	290	290	178	178	239	239	144	144	171	171	235	235	229	229	189
48	222	222	194	194	204	204	173	173	127	127	166	166	299	299	119	119	158	158	126	126	196	196	138	138	177	177	114	114	106	106	9	9	160	160	292	292	178	178	247	247	144	144	161	161	229	229	231	231	183
49	213	213	194	194	204	204	173	173	131	131	166	166	299	299	119	119	158	158	124	124	196	196	138	138	177	177	114	114	9	9	213	213	160	160	304	304	166	166	237	237	150	150	161	161	229	229	231	231	189
50	222	222	212	212	204	204	173	173	127	127	160	160	299	299	119	119	196	196	128	128	196	196	136	136	177	177	112	112	116	116	215	215	160	160	284	284	178	178	249	249	150	150	169	169	229	229	231	231	185
51	213	213	198	198	204	204	173	173	141	141	164	164	341	341	119	119	172	172	126	126	196	196	136	136	177	177	112	112	9	9	213	213	160	160	284	284	178	178	245	245	142	142	163	163	229	229	233	233	189
52	219	219	194	194	204	204	173	173	127	127	162	162	343	343	119	119	158	158	130	130	196	196	138	138	177	177	112	112	110	110	215	215	160	160	290	290	178	178	249	249	144	144	163	163	229	229	231	231	183
53	225	225	200	200	204	204	173	173	129	129	166	166	341	341	119	119	158	158	126	126	196	196	138	138	177	177	112	112	110	136	215	215	160	160	9	9	178	178	253	253	150	150	163	163	229	229	233	233	189
54	222	222	198	198	204	204	173	173	129	129	166	166	299	299	119	119	158	158	124	124	196	196	138	138	177	177	112	112	110	128	219	219	160	160	284	284	178	178	249	249	144	144	163	163	229	229	231	231	185
55	219	219	198	198	204	204	170	170	131	131	168	168	299	299	119	119	158	158	124	124	196	196	136	136	177	177	112	112	106	106	9	9	160	160	280	280	166	166	237	237	150	150	161	161	229	229	231	231	185
56	219	219	190	190	204	204	173	173	131	131	166	166	299	299	119	119	192	192	124	124	196	196	136	144	177	177	112	112	106	106	215	215	9	9	278	278	178	178	239	239	150	150	161	161	229	229	231	231	187
57	213	213	198	198	210	210	173	173	131	131	160	160	299	299	117	117	196	196	126	126	196	196	136	136	177	177	112	112	110	130	213	213	158	158	9	9	178	178	241	241	150	150	9	9	229	229	231	231	187
58	219	219	168	168	204	204	173	173	131	131	160	160	299	299	123	123	194	194	122	122	196	196	138	138	177	177	114	114	108	108	195	195	9	9	284	284	178	178	245	245	150	150	163	163	231	231	231	231	195
59	219	219	168	168	194	194	173	173	143	143	164	164	299	299	119	119	196	196	126	126	196	196	138	138	177	177	112	112	110	128	213	213	160	160	274	274	178	178	247	247	150	150	161	161	9	9	229	229	185
60	222	222	198	198	196	196	173	173	141	141	166	166	341	341	117	117	176	176	126	126	196	196	138	138	177	177	112	112	106	106	195	195	160	160	284	284	178	178	249	249	144	144	161	161	229	229	231	231	183
61	225	225	198	198	204	204	173	173	129	129	166	166	299	299	119	119	196	196	126	126	196	196	138	138	175	175	112	112	106	106	195	195	160	160	284	284	178	178	251	251	144	144	161	161	229	229	231	231	185
62	219	219	192	192	204	204	173	173	141	141	166	166	299	299	117	117	158	158	126	126	196	196	138	138	177	177	112	112	106	106	213	213	160	160	300	300	166	166	251	251	144	144	163	163	229	229	231	231	185
63	219	219	168	168	234	234	173	173	131	131	166	166	299	299	119	119	158	158	126	126	196	196	138	138	177	177	112	112	106	106	195	195	160	160	9	9	166	166	245	245	150	150	161	161	9	9	231	231	183
64	219	219	206	206	204	204	173	173	131	131	164	164	299	299	121	121	158	158	128	128	196	196	138	138	177	177	112	112	110	132	219	219	156	156	284	284	178	178	245	245	150	150	161	161	229	229	231	231	187
65	219	219	9	9	9	9	173	173	143	143	158	158	341	341	117	117	158	158	126	126	196	196	136	136	177	177	112	112	106	106	215	215	176	176	284	284	178	178	249	249	150	150	165	165	229	229	231	231	189
66	213	213	198	198	204	204	173	173	131	131	158	158	341	341	117	117	160	160	128	128	196	196	178	178	177	177	114	114	110	128	219	219	160	160	284	284	178	178	249	249	150	150	163	163	229	229	233	233	189
67	219	219	198	198	204	204	173	173	127	127	160	160	299	299	121	121	196	196	122	122	196	196	182	182	177	177	122	122	106	106	213	213	160	160	274	274	178	178	249	249	144	144	163	163	229	229	231	231	189
68	225	225	194	194	204	204	173	173	143	143	160	160	299	299	119	119	194	194	126	126	196	196	136	136	177	177	124	124	106	106	213	213	170	170	9	9	178	178	249	249	144	144	163	163	229	229	231	231	189
69	213	213	200	200	204	204	173	173	131	131	164	164	299	299	119	119	158	158	124	124	196	196	136	136	177	177	112	112	110	128	219	219	160	160	284	284	178	178	249	249	150	150	163	163	229	229	231	231	189
70	216	216	198	198	204	204	173	173	127	127	162	162	343	343	119	119	160	160	126	126	196	196	176	176	177	177	112	112	106	106	219	219	160	160	282	282	178	178	249	249	144	144	163	163	229	229	229	229	185
71	213	213	198	198	204	204	170	170	131	131	160	160	299	299	121	121	196	196	126	126	196	196	148	148	177	177	122	122	106	136	215	215	160	160	284	284	178	178	249	249	144	144	163	163	229	229	231	231	185
72	219	219	192	192	218	218	173	173	123	123	160	160	9	9	117	117	196	196	126	126	196	196	136	136	177	177	124	124	106	106	213	213	158	158	274	274	180	180	253	253	144	144	161	161	229	229	231	231	189
73	222	222	218	218	204	204	173	173	127	127	160	160	299	299	117	117	158	158	128	128	196	196	9	9	175	175	122	122	106	106	195	195	160	160	284	284	180	180	253	253	150	150	163	163	229	229	231	231	187
74	222	222	220	220	204	204	173	173	145	145	168	168	339	339	121	121	188	188	128	128	196	196	136	136	175	175	112	112	106	106	195	195	158	158	284	284	178	178	9	9	144	144	163	163	229	229	231	231	187
75	222	222	196	196	204	204	173	173	145	145	162	162	299	299	119	119	162	162	122	122	198	198	136	136	177	177	124	124	110	128	213	221	156	156	274	284	178	178	249	249	144	144	163	163	229	229	231	231	189
76	213	213	198	198	200	200	173	173	131	131	166	166	299	299	117	117	158	158	126	126	196	196	192	194	177	177	112	112	106	106	195	195	158	158	274	274	178	178	249	249	150	150	163	163	229	229	231	231	191
77	219	219	198	198	220	220	170	170	131	131	166	166	343	343	119	119	160	160	126	126	196	196	146	146	177	177	114	114	106	106	195	213	160	160	284	284	178	178	249	249	150	150	163	163	229	229	231	231	195
78	219	219	192	192	9	9	170	170	131	131	162	162	299	299	117	119	158	158	126	126	196	196	136	136	177	177	116	116	106	106	213	213	170	170	9	9	178	178	9	9	144	144	163	163	237	237	231	231	189
79	219	219	192	192	204	204	173	173	127	127	166	166	327	327	119	119	9	9	126	126	196	196	136	136	177	177	114	114	106	106	213	213	160	160	302	302	166	166	237	237	144	144	163	163	9	9	9	9	189
80	219	219	192	192	196	196	173	173	143	143	166	166	327	327	119	119	154	154	124	124	196	196	136	136	177	177	116	116	106	136	215	215	166	166	284	284	178	178	249	249	144	144	163	163	231	231	233	233	9
81	222	222	198	222	196	196	170	170	143	143	158	158	299	299	121	121	158	158	126	126	196	196	146	146	177	177	116	116	108	108	213	213	160	160	274	274	9	9	249	249	144	144	163	163	9	9	231	231	9
82	225	225	216	216	208	208	173	173	131	131	170	170	299	299	117	117	158	158	124	124	196	196	192	192	177	177	112	112	110	128	219	219	160	160	284	284	178	178	249	249	150	150	163	163	229	229	231	231	189
83	222	222	198	198	204	204	173	173	129	129	170	170	343	343	119	119	158	158	124	124	196	196	9	9	177	177	122	122	136	136	221	221	160	160	284	284	178	178	249	249	144	144	161	161	231	231	229	229	187
84	219	219	168	168	196	196	170	170	143	143	166	166	345	345	117	117	158	158	126	126	196	196	136	136	177	177	112	112	106	106	215	215	170	170	272	272	178	178	249	249	144	144	163	163	229	229	231	231	191
85	222	222	204	204	206	206	173	173	143	143	166	166	337	337	119	119	158	158	134	134	196	196	136	136	177	177	114	114	112	128	207	207	180	180	298	298	166	166	237	237	144	144	163	163	231	231	231	231	185
86	225	225	216	216	198	198	173	173	143	143	164	164	337	337	123	123	158	158	134	134	196	196	9	9	177	177	116	116	112	130	215	215	182	182	284	284	180	180	253	253	144	144	163	163	231	231	229	229	183
87	213	213	198	198	204	204	173	173	127	127	160	160	299	299	119	119	196	196	126	126	196	196	136	136	177	177	112	112	110	128	195	219	160	160	284	284	178	178	249	249	150	150	163	163	229	229	231	231	189
88	219	219	198	198	208	208	170	170	131	131	154	154	299	299	119	119	158	158	124	124	196	196	178	178	177	177	124	124	106	128	213	213	160	160	274	274	178	178	249	249	144	144	161	161	229	229	231	231	195
89	213	213	198	198	204	204	170	170	131	131	166	166	9	9	9	9	158	158	124	124	196	196	9	9	177	177	9	9	106	106	195	215	158	158	302	302	166	166	237	237	144	144	9	9	229	229	233	233	189
90	228	228	198	198	206	206	170	170	143	143	160	160	299	299	9	9	196	196	126	126	196	196	9	9	177	177	9	9	9	9	213	213	170	170	284	284	166	166	237	237	150	150	165	165	229	229	231	231	195
91	213	213	198	198	204	204	173	173	141	141	166	166	299	299	9	9	158	158	126	126	196	196	9	9	177	177	9	9	106	106	195	195	178	178	300	300	166	166	237	237	150	150	167	167	229	229	231	231	189
92	213	213	198	198	204	204	9	9	127	127	168	168	299	299	9	9	158	158	126	126	196	196	9	9	177	177	9	9	108	108	195	195	160	160	282	282	178	178	237	237	150	150	9	9	229	229	233	233	189
93	222	222	198	198	9	9	173	173	131	131	170	170	299	299	9	9	196	196	126	126	196	196	9	9	177	177	9	9	108	108	195	195	158	158	282	282	178	178	249	249	150	150	169	169	229	229	231	231	195
94	222	222	198	198	202	202	9	9	129	129	166	166	299	299	123	125	158	158	132	132	196	196	136	136	173	173	112	112	106	136	221	221	174	174	284	284	178	178	249	249	144	144	163	163	233	233	231	231	183
95	222	222	206	206	204	204	176	176	125	125	164	164	345	345	123	123	188	188	132	132	198	198	136	136	173	173	112	112	136	136	221	221	188	188	284	284	180	180	253	253	144	144	163	163	229	229	231	231	187
96	222	222	194	208	204	204	173	173	131	131	162	162	341	341	123	123	188	188	130	130	196	196	136	136	173	177	112	112	106	106	195	209	160	160	284	284	178	178	237	237	9	9	163	163	9	9	231	231	183
97	213	213	204	204	204	204	9	9	127	127	172	172	305	305	123	123	162	162	132	132	196	196	136	136	173	173	114	114	110	128	215	221	156	156	286	286	178	178	253	253	144	144	163	163	233	233	231	231	183
98	222	222	212	212	200	200	173	173	127	127	170	170	299	299	123	123	158	158	136	136	196	196	136	136	173	173	110	110	138	138	215	215	192	192	284	284	178	178	249	249	144	144	163	163	231	231	231	231	183
99	222	222	216	216	206	206	173	173	125	125	166	166	299	299	123	123	158	158	134	134	196	196	136	136	173	173	112	112	110	134	9	9	9	9	280	280	9	9	251	251	144	144	163	163	235	235	233	233	183
100	225	225	194	194	204	204	173	173	129	129	166	166	341	341	119	119	172	172	122	122	196	196	136	136	173	177	116	116	108	126	9	9	9	9	284	284	178	178	253	253	144	144	161	161	229	229	233	233	187
101	219	219	168	194	202	202	170	170	131	131	164	164	329	329	121	121	176	176	124	124	196	196	146	146	177	177	112	112	114	114	195	195	172	172	274	274	178	178	249	249	150	150	161	161	229	229	229	229	185
102	216	216	204	204	204	204	173	173	131	131	166	166	337	337	121	121	9	9	138	138	196	196	190	190	177	177	112	112	108	108	195	195	170	170	284	284	178	178	249	249	150	150	161	161	229	229	231	231	183
103	213	213	200	200	200	200	173	173	129	129	166	166	335	335	119	119	172	172	122	122	196	196	136	136	173	173	114	114	110	130	219	219	156	156	284	284	178	178	249	249	144	144	163	163	227	227	231	231	187
104	222	222	196	196	202	202	173	173	129	129	166	166	339	339	119	119	160	160	124	124	196	196	136	136	177	177	114	114	110	128	219	219	160	160	284	284	178	178	249	249	144	144	161	161	231	231	231	231	187
105	213	213	196	196	204	204	173	173	133	133	166	166	341	341	119	119	172	172	124	124	196	196	184	184	173	173	114	114	110	128	223	223	9	9	286	286	178	178	249	249	9	9	163	163	231	231	231	231	185
106	222	222	182	190	204	204	173	173	129	129	166	166	339	339	119	119	158	158	124	124	196	196	136	136	177	177	114	114	110	128	219	219	156	156	9	9	178	178	251	251	144	144	163	163	231	231	231	231	187
107	213	213	198	198	200	204	176	176	129	129	168	168	335	335	119	119	158	158	124	124	196	196	136	136	177	177	114	114	110	130	219	219	186	186	284	284	178	178	249	249	144	144	163	163	225	225	233	233	187
108	222	222	196	196	200	200	173	173	143	143	168	168	335	335	119	119	172	172	124	124	198	198	136	136	173	173	114	114	110	134	221	221	188	188	284	284	178	178	249	249	144	144	163	163	233	233	231	231	183
109	210	210	198	198	206	206	173	173	129	129	168	168	337	337	119	119	160	160	124	124	196	196	136	136	177	177	114	114	136	136	219	219	194	194	284	284	178	178	249	249	9	9	163	163	233	233	9	9	183
110	222	222	168	168	204	204	173	173	129	129	164	164	337	337	119	119	162	162	124	124	196	196	136	136	173	173	114	120	106	136	223	223	184	184	284	284	178	178	249	249	144	144	163	163	233	233	231	231	187
111	213	213	198	198	206	206	173	173	131	131	168	168	337	337	119	119	158	158	124	124	196	196	136	136	173	173	114	114	110	136	219	219	158	158	284	284	178	178	253	253	144	144	163	163	231	231	237	237	187
112	213	213	196	196	204	204	173	173	129	129	168	168	333	333	119	119	158	158	124	124	196	196	138	138	173	173	114	114	110	128	217	223	160	160	284	284	178	178	249	249	144	144	163	163	233	233	237	237	187
113	222	222	184	198	204	204	173	173	129	129	164	164	337	337	119	119	158	158	122	122	196	196	138	138	177	177	114	114	110	128	219	219	156	156	284	284	178	178	249	249	150	150	163	163	233	233	233	233	189
114	213	213	198	198	212	212	173	173	129	129	164	164	341	341	119	119	160	160	124	124	196	196	138	138	173	173	116	116	110	124	219	219	156	156	290	290	178	178	253	253	144	144	163	163	231	231	233	233	185
115	213	213	196	196	204	204	173	173	131	131	166	166	339	339	119	119	158	158	124	124	196	196	9	9	177	177	114	114	110	128	223	223	156	156	284	284	180	180	251	251	144	144	163	163	235	235	231	231	187
116	213	213	202	202	202	202	173	173	129	129	164	164	335	335	121	121	172	172	124	124	196	196	136	136	173	173	114	114	110	128	221	221	200	200	284	284	178	178	249	249	144	144	163	163	229	229	231	231	187
117	222	222	196	196	204	204	170	170	129	129	166	166	339	339	119	119	158	158	124	124	196	196	136	136	177	177	114	114	110	128	219	219	156	156	284	284	178	178	249	249	150	150	161	161	227	227	233	233	187
118	222	222	194	194	204	204	173	173	127	127	162	162	331	331	119	119	170	170	124	124	196	196	136	136	177	177	114	114	110	128	195	219	156	156	284	284	178	178	249	249	144	144	163	163	229	229	233	233	187
119	213	213	200	200	204	204	173	173	127	127	164	164	343	343	119	123	158	158	124	124	196	196	9	9	177	177	114	114	110	134	195	195	186	186	286	286	178	178	249	249	144	144	163	163	229	229	233	233	189
120	222	222	9	9	202	202	170	170	143	143	164	164	299	299	119	119	158	158	126	126	196	196	178	180	177	177	114	114	110	130	215	215	160	160	274	274	178	178	249	249	144	144	163	163	9	9	233	233	187
121	225	225	198	212	206	206	170	170	127	127	164	164	333	333	119	119	9	9	128	128	196	196	9	9	177	177	114	114	106	106	215	215	9	9	274	274	178	178	249	249	150	150	161	161	235	235	233	233	187
122	213	213	196	196	208	208	173	173	145	145	164	164	333	333	123	123	166	166	124	124	196	196	138	138	173	173	112	112	110	126	221	221	156	156	284	284	178	178	249	249	144	144	163	163	227	227	233	233	187
123	210	210	196	196	204	204	173	173	129	129	166	166	325	325	119	119	160	160	124	124	196	196	138	138	193	193	112	112	138	138	223	223	186	186	284	284	178	178	249	249	144	144	163	163	229	229	229	229	187
124	213	213	196	196	204	204	173	173	143	143	166	166	335	335	119	119	160	160	124	124	196	196	138	138	193	193	9	9	9	9	221	221	156	156	306	306	166	166	247	247	150	150	163	163	229	229	231	231	181
125	222	222	196	196	210	210	173	173	141	141	166	166	335	335	119	119	160	160	126	126	196	196	138	138	191	191	112	112	134	134	219	219	158	158	284	284	178	178	249	249	144	144	163	163	233	233	231	231	183
126	213	213	200	200	204	204	173	173	141	141	166	166	333	333	121	121	160	160	126	126	196	196	146	146	173	173	118	118	134	134	219	219	188	188	284	284	176	176	247	247	144	144	9	9	229	229	231	231	183
127	222	222	198	198	206	206	173	173	143	143	166	166	335	335	121	121	160	160	124	124	196	196	138	138	193	193	112	112	110	126	221	221	156	156	284	284	178	178	249	249	144	144	167	167	227	227	231	231	187
128	213	213	196	196	202	202	173	173	129	129	166	166	337	337	123	123	158	158	124	124	196	196	138	138	173	173	112	112	110	130	215	215	156	156	284	284	178	178	249	249	142	142	163	163	229	229	231	231	185
129	222	222	196	196	204	204	173	173	143	143	166	166	335	335	123	123	158	158	124	124	194	194	136	136	173	173	114	114	110	126	215	215	184	184	284	284	178	178	249	249	150	150	163	163	231	231	231	231	185
130	213	213	192	192	206	206	173	173	141	141	166	166	335	335	123	123	158	158	124	124	196	196	138	138	9	9	112	112	110	126	215	215	160	160	284	284	178	178	249	249	150	150	163	163	231	231	233	233	189
131	213	213	196	196	206	206	173	173	141	141	166	166	335	335	123	123	158	158	124	124	196	196	136	136	173	173	114	114	110	126	219	219	160	160	284	284	178	178	249	249	150	150	163	163	229	229	231	231	191
132	213	213	210	210	206	206	173	173	143	143	166	166	335	335	121	121	158	158	124	124	196	196	138	138	173	173	114	114	108	130	219	219	156	156	284	284	178	178	249	249	150	150	163	163	227	227	233	233	183
133	213	213	190	190	204	204	173	173	139	139	166	166	337	337	123	123	158	158	124	124	196	196	138	138	173	173	114	114	110	128	215	215	160	160	284	284	178	178	249	249	150	150	163	163	235	235	231	231	189
134	213	213	196	196	206	234	173	173	143	143	170	170	333	333	123	123	158	158	124	124	196	196	136	136	173	173	112	112	112	130	215	215	160	160	296	296	166	166	237	237	144	144	163	163	229	229	233	233	189
135	213	213	194	194	232	232	173	173	129	129	166	166	333	333	123	123	160	160	124	124	196	196	136	136	193	193	112	112	110	130	215	215	160	160	296	296	166	166	237	237	144	144	163	163	233	233	233	233	189
136	213	213	198	198	204	204	9	9	131	131	166	166	335	335	123	123	156	156	124	124	196	196	136	136	173	173	114	114	110	128	219	219	156	156	284	284	178	178	251	251	144	144	163	163	229	229	231	231	189
137	213	213	192	192	204	204	173	173	141	141	166	166	335	335	123	123	160	160	124	124	196	196	136	136	173	173	112	112	110	130	221	221	160	160	276	276	168	168	9	9	144	144	163	163	233	233	231	231	189
138	222	222	218	218	204	204	173	173	143	143	166	166	335	335	119	119	160	160	124	124	196	196	136	136	173	173	112	112	110	126	219	219	156	156	302	302	166	166	237	237	150	150	163	163	233	233	231	231	189
139	219	219	194	194	204	204	173	173	131	131	168	168	309	309	117	117	158	158	124	124	196	196	136	192	177	177	114	114	110	128	215	215	182	182	284	284	178	178	239	239	144	144	163	163	229	229	235	235	187
140	213	213	196	196	204	204	173	173	147	147	9	9	337	337	123	123	158	158	124	124	196	196	138	138	193	193	112	112	110	128	219	219	9	9	300	300	166	166	237	237	150	150	163	163	229	229	231	231	183
141	213	213	196	196	204	204	9	9	147	147	164	164	335	335	123	123	160	160	124	124	196	196	138	138	173	173	112	112	110	126	219	219	156	156	284	284	178	178	249	249	144	144	163	163	233	233	233	233	183
142	213	213	196	196	206	206	173	173	129	129	164	164	335	335	123	123	158	158	132	132	196	196	136	136	173	173	114	114	110	126	219	219	9	9	284	284	178	178	247	247	144	144	163	163	229	229	233	233	185
143	216	216	196	196	204	204	173	173	131	131	166	166	337	337	121	121	9	9	138	138	196	196	190	192	177	177	114	114	108	108	195	195	158	158	284	284	178	178	249	249	150	150	161	161	229	229	231	231	195
144	213	213	198	198	210	210	173	173	131	131	166	166	299	299	117	117	158	158	124	124	196	196	132	192	177	177	112	112	110	128	9	9	188	188	276	276	178	178	249	249	150	150	163	163	231	231	231	231	187
145	222	222	9	9	204	204	9	9	125	125	164	164	299	299	119	119	158	158	124	124	196	196	134	136	173	173	9	9	106	138	221	221	160	160	284	284	178	178	249	249	144	144	163	163	229	229	9	9	183
146	222	222	194	194	204	204	170	170	131	131	166	166	329	329	119	121	158	158	130	130	196	196	178	180	177	177	114	114	116	116	195	195	172	172	274	274	180	180	253	253	148	148	161	161	243	243	231	231	183
147	222	222	202	202	206	206	173	173	127	127	158	158	335	335	117	117	202	202	126	126	194	194	146	146	173	173	122	122	106	128	195	195	156	156	284	284	178	178	249	249	148	148	163	163	229	229	231	231	187
148	222	222	9	9	206	206	167	167	129	129	162	162	299	299	123	123	158	158	124	124	196	196	136	136	173	173	114	114	110	130	219	219	160	160	284	284	178	178	249	249	144	144	163	163	233	233	229	229	187
149	225	225	194	194	204	204	9	9	129	129	164	164	299	299	123	123	160	160	136	136	196	196	136	136	173	173	114	114	116	116	195	195	160	160	274	274	178	178	249	249	144	144	161	161	231	231	231	231	187
150	222	222	208	208	202	202	170	170	137	137	168	168	299	299	119	119	9	9	130	130	196	196	178	180	177	177	116	116	106	106	195	195	160	160	302	302	166	166	237	237	148	148	161	161	229	229	235	235	185
151	213	213	196	196	204	204	173	173	143	143	166	166	341	341	117	117	172	172	124	124	196	196	190	192	173	173	114	114	110	128	221	221	158	158	284	284	178	178	253	253	150	150	163	163	229	229	233	233	189
152	222	222	194	194	204	204	173	173	131	131	164	164	299	299	117	117	158	158	124	124	196	196	190	190	173	173	114	114	108	108	195	221	160	160	298	298	166	166	237	237	144	144	163	163	229	229	231	231	189
153	213	213	198	198	204	204	173	173	143	143	166	166	335	335	117	117	160	160	124	124	196	196	192	194	173	173	114	114	110	130	221	221	160	160	284	284	178	178	249	249	144	144	163	163	231	231	233	233	189
154	213	213	196	196	204	204	173	173	147	147	164	164	341	341	121	121	160	160	122	122	196	196	148	148	173	173	112	116	106	106	213	213	160	160	284	284	178	178	237	237	144	144	169	169	229	229	231	231	189
155	213	213	196	196	206	206	173	173	145	145	166	166	335	335	119	119	160	160	124	124	196	196	138	138	193	193	122	122	112	132	219	219	160	160	286	286	178	178	239	239	144	144	163	163	227	227	231	231	185
156	213	213	194	194	204	204	173	173	143	143	166	166	343	343	119	119	158	158	124	124	198	198	138	138	177	177	112	112	110	136	221	221	160	160	286	286	178	178	249	249	144	144	163	163	233	233	233	233	191
157	210	210	198	198	204	204	173	173	147	147	164	164	343	343	119	119	158	158	122	122	196	196	136	136	177	177	114	114	136	136	219	219	160	160	284	284	178	178	249	249	144	144	163	163	229	229	229	229	189
158	210	210	200	200	204	204	173	173	141	141	164	164	343	343	123	123	172	172	138	138	196	196	136	136	177	177	112	112	134	134	219	219	182	182	284	284	178	178	249	249	144	144	163	163	227	227	231	231	187
159	210	210	198	198	204	204	173	173	141	141	166	166	341	341	119	119	158	158	124	124	196	196	138	182	179	179	114	114	112	128	221	221	160	160	284	284	9	9	247	247	144	144	163	163	233	233	231	231	189
160	210	210	200	200	204	204	173	173	129	129	168	168	343	343	119	119	172	172	124	124	196	196	138	138	177	177	114	114	110	128	219	219	160	160	284	284	178	178	249	249	150	150	163	163	231	231	229	229	187
161	213	213	194	194	204	204	173	173	141	141	166	166	337	337	119	119	156	156	9	9	196	196	138	138	177	177	112	124	110	138	219	219	162	162	274	274	9	9	241	241	144	144	163	163	231	231	229	229	189
162	210	210	200	200	204	204	173	173	129	129	164	164	343	343	121	121	172	172	122	122	196	196	136	136	177	177	116	116	110	130	219	219	180	180	284	284	176	176	249	249	150	150	163	163	231	231	229	229	183
163	210	210	198	198	204	204	173	173	129	129	166	166	341	341	123	123	158	158	132	132	198	198	151	9	173	177	112	112	110	130	9	9	184	184	284	284	182	182	249	249	144	144	163	163	229	229	233	233	185
164	213	213	200	200	200	200	173	173	129	129	168	168	343	343	117	117	172	172	124	124	198	198	190	196	177	177	120	120	136	136	223	223	160	160	284	284	178	178	249	249	150	150	163	163	229	229	229	229	185
165	210	210	200	200	200	200	173	173	129	129	166	166	343	343	119	121	172	172	122	122	196	196	138	138	177	177	114	114	136	136	223	223	160	160	284	284	178	178	249	249	144	144	167	167	229	229	231	231	185
166	213	213	194	194	204	204	173	173	129	129	162	162	343	343	117	119	172	172	122	122	196	196	136	136	177	177	114	114	138	138	223	223	160	160	284	284	178	178	247	247	144	144	163	163	229	229	229	229	189
167	210	210	200	200	204	204	173	173	145	145	166	166	343	343	119	119	172	172	122	122	196	196	136	136	177	177	114	114	108	130	9	9	156	156	284	284	178	178	249	249	144	144	167	167	229	229	231	231	189
168	213	213	196	196	204	204	170	170	143	143	172	172	339	339	119	119	158	158	124	124	196	196	136	136	177	177	114	114	108	130	219	219	160	160	296	296	166	166	237	237	144	144	163	163	231	231	9	9	191
169	213	213	196	196	204	204	173	173	143	143	164	164	335	335	121	121	172	172	124	124	198	198	136	136	173	173	114	114	110	134	221	221	9	9	284	284	178	178	249	249	144	144	163	163	233	233	233	233	189
170	213	213	196	196	204	204	173	173	129	129	168	168	339	339	117	119	158	158	124	124	196	196	136	136	177	177	112	112	110	136	219	219	160	160	284	284	178	178	253	253	150	150	163	163	229	229	231	231	187
171	210	210	200	200	204	204	173	173	139	139	166	166	333	333	119	119	160	160	9	9	196	196	138	138	173	173	114	114	110	128	219	219	156	156	284	284	178	178	245	245	150	150	163	163	231	231	231	231	189
172	213	213	196	196	204	204	173	173	129	129	168	168	341	341	117	121	158	158	122	122	196	196	150	150	173	173	114	114	110	130	219	219	160	160	286	286	178	178	249	249	150	150	163	163	231	231	233	233	187
173	210	210	198	198	204	204	173	173	129	129	166	166	341	341	121	121	160	160	124	124	196	196	136	136	173	173	114	114	108	130	221	221	188	188	284	284	178	178	249	249	144	144	163	163	235	235	233	233	189
174	9	9	200	200	204	204	173	173	131	131	164	164	341	341	9	9	160	160	132	132	194	194	190	190	177	177	116	116	106	106	195	195	160	160	284	284	178	178	249	249	144	144	163	163	235	235	231	231	189
175	210	210	198	198	204	204	173	173	129	129	166	166	337	337	117	119	172	172	132	132	196	196	164	164	173	173	114	114	110	128	219	219	194	194	284	284	178	178	249	249	144	144	163	163	235	235	241	241	189
176	213	213	196	196	200	200	173	173	129	129	166	166	335	335	119	119	158	158	124	124	196	196	136	136	173	173	124	124	110	128	215	215	184	184	284	284	178	178	249	249	150	150	163	163	233	233	231	231	189
177	222	222	222	222	210	210	173	173	147	147	166	166	343	343	119	119	160	160	122	122	196	196	130	130	177	177	114	114	136	136	219	219	184	184	284	284	178	178	249	249	144	144	161	161	227	227	231	231	189
178	222	222	198	198	204	204	173	173	147	147	166	166	343	343	119	119	160	160	122	122	196	196	158	158	173	173	114	114	112	130	219	219	160	160	284	284	178	178	249	249	144	144	163	163	227	227	233	233	185
179	213	213	196	196	236	236	173	173	143	143	166	166	335	335	117	117	160	160	124	124	196	196	178	178	173	193	112	112	110	128	219	219	156	156	298	298	166	166	237	237	144	144	167	167	229	229	231	231	187
180	210	210	200	200	204	204	173	173	143	143	166	166	335	335	117	117	160	160	122	122	196	196	190	196	177	193	114	114	110	130	221	221	156	156	286	286	166	166	237	237	144	144	163	163	229	229	233	233	187
181	213	213	196	196	204	204	173	173	143	143	166	166	341	341	121	121	158	158	122	122	196	196	138	138	177	177	116	116	110	130	221	221	160	160	284	284	178	178	251	251	144	144	163	163	229	229	231	231	187
182	213	213	196	196	204	204	173	173	141	141	166	166	339	339	117	121	160	160	124	124	196	196	190	190	173	173	116	116	134	134	219	219	160	160	284	284	178	178	251	251	144	144	163	163	229	229	231	231	189
183	213	213	196	196	236	236	173	173	129	129	168	168	343	343	119	119	160	160	136	136	196	196	136	136	173	173	124	124	136	136	219	219	156	156	284	284	178	178	249	249	150	150	163	163	227	227	231	231	185
184	222	222	196	196	204	204	173	173	129	129	162	162	299	299	117	117	158	158	132	132	196	196	136	136	177	193	114	114	110	128	221	221	160	160	284	284	178	178	243	243	144	144	163	163	229	229	231	231	189
185	210	210	200	200	204	204	173	173	141	141	166	166	335	335	119	119	158	158	122	122	194	194	136	136	173	173	114	124	128	128	219	219	160	160	284	284	178	178	239	239	144	144	163	163	229	229	231	231	189
186	210	210	198	198	204	204	173	173	141	141	166	166	341	341	117	119	160	160	124	124	196	196	138	138	177	177	114	114	108	136	219	219	158	158	298	298	166	166	237	237	144	144	167	167	229	229	231	231	185
187	213	213	190	190	236	236	173	173	141	141	166	166	333	333	119	119	158	158	124	124	196	196	136	136	193	193	114	142	134	134	219	219	158	158	284	284	178	178	249	249	144	144	163	163	227	227	231	231	185
188	219	219	194	194	204	204	173	173	129	145	160	160	299	299	119	121	158	158	124	124	196	196	190	190	177	177	116	116	136	136	209	221	160	160	284	284	178	178	249	249	150	150	161	161	229	229	231	231	187
189	222	222	194	194	236	236	173	173	9	9	168	168	333	333	119	121	158	158	122	122	196	196	190	192	177	177	114	114	106	106	213	213	160	160	272	272	178	178	249	249	144	144	165	165	229	229	9	9	187
190	222	222	196	196	204	204	170	170	145	145	166	166	299	299	121	123	158	158	122	122	196	196	192	192	177	177	116	116	136	136	223	223	194	194	272	272	178	178	249	249	144	144	161	161	235	235	229	229	185
191	225	225	208	208	204	204	173	173	143	143	166	166	341	341	123	123	186	186	128	128	196	196	136	136	173	173	112	112	136	136	221	221	190	190	284	284	178	178	249	249	150	150	163	163	233	233	231	231	187
192	222	222	204	204	204	204	173	173	143	143	166	166	341	341	123	123	158	158	124	124	196	196	136	136	173	173	114	114	110	128	219	219	186	186	284	284	178	178	249	249	144	144	163	163	231	231	231	231	191
193	222	222	214	214	204	204	173	173	131	131	166	166	345	345	119	119	9	9	9	9	196	196	136	136	177	177	114	114	110	130	215	215	188	188	298	298	166	166	249	249	144	144	163	163	231	231	233	233	187
194	9	9	196	196	204	204	173	173	143	143	166	166	341	341	123	123	188	188	128	128	196	196	136	184	173	173	114	114	110	128	219	219	160	160	286	286	178	178	249	249	144	144	163	163	231	231	231	231	187
195	225	225	196	196	204	204	173	173	143	143	166	166	341	341	123	123	188	188	9	9	196	196	178	180	177	177	114	114	110	132	221	221	160	160	284	284	178	178	249	249	144	144	163	163	229	229	233	233	191
196	222	222	186	186	204	204	173	173	143	143	168	168	347	347	119	119	188	188	126	126	196	196	164	164	177	177	114	114	110	132	215	215	160	160	286	286	178	178	253	253	144	144	163	163	233	233	233	233	191
197	222	222	198	198	9	9	173	173	145	145	162	162	343	343	121	121	188	188	124	124	196	196	160	160	173	173	112	112	9	9	219	219	160	160	284	284	176	176	235	235	144	144	163	163	227	227	231	231	189
198	225	225	202	202	204	204	173	173	145	145	166	166	341	341	127	127	186	186	150	150	196	196	136	136	177	177	112	112	112	128	213	215	160	160	288	288	178	178	235	235	142	142	163	163	231	231	231	231	187
199	222	222	194	194	204	204	173	173	9	9	166	166	339	339	121	121	188	188	128	128	194	194	182	184	177	177	114	114	110	128	219	219	160	160	286	286	178	178	249	249	144	144	163	163	229	229	231	231	187
200	213	213	200	200	204	204	173	173	141	141	164	164	341	341	119	119	172	172	124	124	196	196	136	136	193	193	9	9	110	128	221	221	160	160	284	284	178	178	249	249	142	142	163	163	231	231	229	229	193
201	219	219	214	214	204	204	173	173	129	129	166	166	343	343	121	121	9	9	134	134	196	196	136	136	177	177	114	114	110	130	215	219	158	158	298	298	166	166	237	237	144	144	163	163	227	227	235	235	189
202	222	222	198	198	204	204	176	176	129	129	166	166	299	299	119	119	158	158	126	126	196	196	190	9	177	177	118	118	110	126	223	223	158	158	272	272	178	178	249	249	144	144	163	163	233	233	229	229	189
203	219	219	196	196	204	204	173	173	145	145	160	160	337	337	117	123	158	158	124	124	196	196	178	180	175	175	114	114	110	130	221	221	158	158	284	284	178	178	249	249	144	144	163	163	229	229	231	231	187
204	219	219	198	198	200	200	173	173	125	125	166	166	341	341	123	123	188	188	122	122	196	196	136	136	177	177	114	114	136	136	221	221	188	188	290	290	178	178	249	249	144	144	163	163	229	229	231	231	189
205	222	222	208	208	204	204	173	173	129	129	164	164	299	299	123	123	158	158	124	124	196	196	136	136	173	173	112	112	110	124	9	9	158	158	298	298	178	178	249	249	144	144	163	163	229	229	229	229	185
206	225	225	194	204	204	204	9	9	129	129	168	168	341	341	119	123	158	158	122	122	198	198	136	136	173	173	112	112	112	122	211	219	158	158	284	284	178	178	249	249	144	144	163	163	231	231	231	231	185
207	222	222	194	194	202	202	173	173	145	145	166	166	341	341	123	123	158	158	122	122	196	196	136	136	173	173	112	112	136	136	219	219	156	156	284	284	178	178	249	249	144	144	163	163	9	9	231	231	193
208	222	222	194	194	204	204	173	173	133	133	166	166	341	341	121	121	188	188	134	134	196	196	136	136	173	177	112	112	110	128	215	221	160	160	274	274	178	178	249	249	144	144	163	163	231	231	229	229	185
209	225	225	202	202	204	204	173	173	127	127	168	168	341	341	123	123	188	188	128	128	196	196	136	136	173	173	112	112	140	140	221	221	160	160	9	9	178	178	249	249	144	144	163	163	233	233	231	231	189
210	222	222	198	198	204	204	9	9	129	129	168	168	341	341	119	119	188	188	130	130	196	196	136	136	177	177	112	142	136	136	195	219	160	160	284	284	178	178	249	249	144	144	163	163	229	229	229	229	189
211	222	222	198	198	204	204	170	170	131	131	170	170	299	299	119	119	158	158	132	132	196	196	136	136	177	177	112	142	110	126	223	223	160	160	272	272	178	178	249	249	144	144	159	159	235	235	231	231	189
212	222	222	202	202	236	236	173	173	143	143	168	168	341	341	119	119	188	188	9	9	196	196	9	9	173	173	114	114	112	128	219	219	9	9	284	284	176	176	249	249	144	144	161	161	229	229	231	231	193
213	222	222	194	194	202	202	170	170	143	143	162	162	299	299	121	121	158	158	128	128	196	196	146	146	177	177	114	114	136	136	215	215	160	160	274	274	178	178	249	249	150	150	169	169	229	229	233	233	185
214	219	219	194	194	200	200	173	173	127	127	158	158	299	299	121	121	154	154	136	136	196	196	154	154	177	177	112	112	110	126	215	215	182	182	292	292	178	178	249	249	150	150	163	163	229	229	229	229	183
215	222	222	218	218	234	234	170	170	127	127	160	160	9	9	117	117	156	156	128	128	196	196	136	136	175	175	120	120	106	106	195	195	160	160	290	290	180	180	9	9	150	150	161	161	229	229	235	235	187
216	213	213	194	194	204	204	173	173	141	141	164	164	341	341	119	119	172	172	132	132	196	196	176	176	177	177	124	124	108	130	221	221	186	186	284	284	178	178	249	249	144	144	163	163	237	237	233	233	189
217	219	219	198	198	204	204	173	173	129	129	166	166	337	337	119	119	158	158	124	124	196	196	136	136	177	177	122	122	110	128	219	219	162	162	280	280	178	178	249	249	144	144	161	161	229	229	231	231	189
218	213	213	198	198	234	234	173	173	129	129	166	166	343	343	119	119	160	160	124	124	196	196	138	138	173	173	116	116	110	130	223	223	160	160	9	9	178	178	249	249	144	144	163	163	237	237	231	231	191
219	210	210	192	192	198	198	173	173	141	141	162	162	339	339	119	119	160	160	116	116	196	196	9	9	175	175	114	114	110	130	223	223	156	156	284	284	178	178	249	249	144	144	163	163	235	235	231	231	189
220	213	213	192	192	204	204	173	173	145	145	172	172	339	339	119	119	160	160	124	124	196	196	9	9	175	175	114	114	110	130	215	215	160	160	284	284	178	178	249	249	150	150	163	163	231	231	231	231	185
221	213	213	196	196	236	236	173	173	145	145	164	164	343	343	119	119	160	160	126	126	196	196	138	138	175	175	116	116	110	130	9	9	192	192	274	274	178	178	249	249	144	144	163	163	239	239	231	231	185
222	213	213	192	192	204	236	173	173	145	145	166	166	343	343	119	119	160	160	126	126	196	196	138	138	175	175	116	116	9	9	213	213	160	160	274	274	166	166	237	237	144	144	163	163	229	229	231	231	189
223	228	228	196	196	206	206	173	173	147	147	164	164	341	341	119	119	160	160	130	130	196	196	136	136	173	173	112	112	110	130	223	223	164	164	9	9	178	178	9	9	144	144	163	163	235	235	231	231	185
224	222	222	198	198	204	204	173	173	145	145	164	164	339	339	117	117	158	158	124	124	196	196	138	138	173	173	112	112	110	138	223	223	160	160	286	286	178	178	249	249	144	144	163	163	229	229	229	229	189
225	213	213	198	198	204	204	173	173	145	145	162	162	341	341	117	117	160	160	124	124	196	196	138	138	173	173	112	112	110	126	215	215	156	156	9	9	178	178	249	249	144	144	163	163	235	235	231	231	185
226	222	222	196	196	204	204	170	170	145	145	164	164	335	335	123	123	158	158	124	124	196	196	136	136	173	173	116	116	110	130	221	221	160	160	266	266	178	178	249	249	144	144	161	161	233	233	233	233	183
227	213	213	198	198	204	204	173	173	139	139	166	166	343	343	119	119	174	174	126	126	196	196	138	138	175	175	114	114	110	130	215	215	160	160	284	284	178	178	249	249	144	144	161	161	233	233	231	231	185
228	213	213	198	198	204	204	173	173	141	141	166	166	323	323	119	119	158	158	132	132	196	196	138	138	173	173	114	114	110	130	215	215	158	158	284	284	178	178	249	249	144	144	163	163	235	235	231	231	187
229	213	213	194	194	210	210	173	173	143	143	164	164	331	331	119	119	160	160	128	128	196	196	136	136	173	173	114	114	110	130	219	219	156	156	302	302	166	166	237	237	144	144	163	163	227	227	229	229	185
230	213	213	194	194	204	204	173	173	145	145	164	164	339	339	119	119	160	160	124	124	196	196	138	138	173	173	114	114	9	9	215	215	156	156	284	284	178	178	249	249	150	150	163	163	229	229	231	231	185
231	219	219	198	198	204	204	173	173	127	127	166	166	341	341	119	119	158	158	130	130	196	196	136	136	177	177	110	110	106	126	9	9	170	170	274	274	178	178	9	9	144	144	163	163	229	229	231	231	189
232	213	213	198	204	204	204	173	173	129	129	164	164	341	341	119	119	160	160	132	132	196	196	136	136	173	173	112	112	106	130	195	195	160	160	284	284	178	178	249	249	144	144	163	163	235	235	9	9	189
233	216	216	222	222	204	204	173	173	131	131	164	164	299	299	119	119	196	196	122	122	196	196	136	136	177	177	122	122	106	106	213	213	160	160	298	298	166	166	237	237	144	144	161	161	229	229	231	231	187
234	222	222	194	214	204	204	173	173	143	143	166	166	339	339	119	119	160	160	128	128	196	196	136	136	173	173	114	114	110	120	223	223	198	198	286	294	172	172	249	249	144	144	163	163	231	231	231	231	187
235	222	222	188	208	204	204	173	173	145	145	162	162	337	337	119	119	160	160	124	124	196	196	136	136	175	175	112	112	112	128	215	215	160	160	286	286	178	178	249	249	144	144	163	163	231	231	221	221	185
236	222	222	9	9	204	204	173	173	129	129	166	166	337	337	119	119	160	160	124	124	196	196	136	136	175	175	112	112	108	124	211	211	160	160	286	286	178	178	249	249	144	144	163	163	231	231	233	233	187
237	222	222	9	9	206	206	173	173	143	143	170	170	335	335	119	119	160	160	146	146	196	196	136	136	175	175	112	112	110	124	209	209	160	160	286	286	178	178	249	249	144	144	163	163	231	231	231	231	193
238	222	222	9	9	204	204	173	173	145	145	166	166	337	337	119	119	160	160	148	148	196	196	180	182	175	175	112	112	110	126	219	219	9	9	9	9	9	9	9	9	144	144	163	163	231	231	231	231	189
239	222	222	194	216	208	208	173	173	127	127	162	162	341	341	123	123	158	158	132	132	196	196	136	136	177	177	116	116	96	128	219	219	158	158	284	284	178	178	247	247	144	144	163	163	229	229	9	9	187
240	213	213	198	198	204	204	173	173	129	129	162	162	335	335	119	119	172	172	132	132	196	196	136	136	173	173	114	114	110	128	219	219	160	160	284	284	178	178	249	249	144	144	163	163	229	229	231	231	189
241	213	213	198	198	204	204	173	173	127	127	166	166	341	341	119	121	158	158	126	126	196	196	134	146	177	177	114	142	110	128	221	221	160	160	274	274	178	178	249	249	144	144	163	163	229	229	229	229	189
242	222	222	198	208	220	220	9	9	143	143	9	9	341	341	119	119	188	188	130	130	196	196	136	136	175	175	114	114	110	110	219	219	190	190	284	284	178	178	249	249	144	144	163	163	229	229	229	229	189
243	219	219	204	204	204	204	170	170	129	129	166	166	349	349	119	119	158	158	128	128	198	198	9	9	177	177	112	112	110	120	221	221	9	9	272	272	178	178	249	249	144	144	163	163	231	231	229	229	191
244	225	225	204	204	204	204	170	170	131	131	166	166	343	343	119	119	158	158	132	132	196	196	136	136	177	177	114	114	110	128	215	221	160	160	290	290	178	178	249	249	144	144	163	163	231	231	229	229	187
245	219	219	208	208	204	204	173	173	131	131	168	168	339	339	119	119	186	186	126	126	196	196	136	136	177	177	114	114	106	106	209	215	172	172	272	272	178	178	249	249	144	144	163	163	235	235	229	229	189
246	228	228	208	208	204	204	173	173	133	133	166	166	299	299	121	121	158	158	132	132	196	196	9	9	177	177	114	114	110	126	219	219	186	186	270	270	178	178	249	249	144	144	161	161	235	235	229	229	189
247	222	222	198	198	204	204	170	170	131	131	162	162	299	299	117	117	158	158	124	124	196	196	192	192	177	177	114	142	110	128	219	219	156	156	284	284	178	178	249	249	150	150	163	163	229	229	231	231	189
248	222	222	202	202	204	204	170	170	127	127	164	164	343	343	117	119	156	156	132	132	198	198	134	134	177	177	110	110	110	128	219	219	158	158	290	290	178	178	249	249	144	144	163	163	233	233	231	231	187
249	222	222	198	198	9	9	173	173	143	143	168	168	299	299	9	9	188	188	132	132	196	196	142	142	177	177	106	120	112	128	207	219	156	156	274	274	178	178	249	249	144	144	163	163	231	231	229	229	185
250	213	213	196	196	236	236	173	173	147	147	166	166	335	335	119	119	160	160	140	140	196	196	138	138	173	173	112	112	110	130	221	221	166	166	276	276	178	178	249	249	144	144	163	163	235	235	231	231	185
[truncated: 191 more columns]

## Sheet: Continued 1
Code	gwm261_2D	gwm261_2D	cfd53_2D	cfd53_2D	wmc503_2D	wmc503_2D	gwm455_2D	gwm455_2D	barc168_2D	barc168_2D	wmc470_2D	wmc470_2D	gwm484_2D	gwm484_2D	cfd255_2D	cfd255_2D	cfd51_2D	cfd51_2D	cfd116_2D	cfd116_2D	cfd160_2D	cfd160_2D	cfd56_2D	cfd56_2D	barc228_2D	barc228_2D	gwm102_2D	gwm102_2D	gwm349_2D	gwm349_2D	wmc18_2D	wmc18_2D	barc11_2D	barc11_2D	gwm157_2D	gwm157_2D	gwm539_2D	gwm539_2D	cfd270_2D	cfd270_2D	cfd233_2D	cfd233_2D	cfd44_2D	cfd44_2D	cfd161_2D	cfd161_2D	cfd239_2D	cfd239_2D	barc219_2D
1	162	162	256	256	289	289	185	185	172	172	145	145	149	149	234	234	151	151	222	222	194	194	250	250	164	164	144	144	241	241	249	249	302	302	104	104	135	135	216	216	270	270	208	208	183	183	219	219	216
2	162	162	256	256	289	289	157	185	9	9	145	145	167	167	234	234	151	151	222	222	194	194	250	250	172	172	146	146	241	241	237	237	308	308	9	9	131	131	216	216	278	278	212	212	211	211	219	219	216
3	188	188	274	274	235	235	151	151	178	178	145	145	147	147	234	234	159	159	222	222	194	194	230	230	174	174	146	146	231	231	241	241	302	302	106	106	127	127	213	213	276	276	212	212	209	209	219	219	216
4	172	172	256	256	267	267	151	151	172	172	145	145	155	155	234	234	149	149	222	222	194	194	238	238	174	174	140	144	243	243	245	245	302	302	106	106	127	127	213	213	274	274	212	212	217	217	219	219	210
5	194	196	276	276	269	269	151	151	9	9	145	145	143	143	234	234	151	151	224	224	198	198	254	254	172	172	144	144	233	233	251	251	308	308	106	106	123	123	213	213	288	288	212	212	223	223	219	219	9
6	162	162	258	258	289	289	157	185	175	175	145	145	125	125	234	234	151	151	222	222	194	194	236	236	176	176	146	146	231	231	237	237	308	308	104	104	129	129	213	213	290	290	212	212	217	217	219	219	216
7	190	190	272	272	235	235	151	151	172	172	145	145	145	161	234	234	147	147	226	226	194	194	246	246	170	170	148	148	241	241	243	243	302	302	104	104	147	147	213	213	278	278	216	216	211	211	219	219	202
8	162	190	272	272	235	235	151	151	175	175	145	145	143	143	234	234	161	161	222	222	194	194	248	248	174	174	148	148	233	217	245	245	302	302	106	106	149	149	216	216	288	288	212	212	217	217	219	219	216
9	190	190	272	272	235	235	151	151	181	181	145	145	153	153	234	234	161	161	222	222	194	194	248	248	9	9	136	136	9	9	241	241	302	302	106	106	149	149	213	213	288	288	212	212	209	209	219	219	9
10	202	202	262	262	237	237	151	151	175	175	145	145	143	143	234	234	147	147	222	222	194	194	242	242	174	174	146	146	243	243	241	241	302	302	106	106	149	149	213	213	290	290	206	206	197	197	219	219	9
11	190	190	262	262	235	235	151	151	175	175	145	145	157	167	234	234	165	165	222	222	194	194	226	226	174	174	146	146	245	245	243	243	302	302	104	104	149	149	213	213	290	290	206	206	213	213	219	219	9
12	200	200	262	262	235	235	151	151	172	172	145	145	149	149	234	234	147	147	222	222	194	194	242	242	174	174	146	146	245	245	243	243	302	302	106	106	151	151	213	213	288	288	206	206	211	211	219	219	216
13	206	206	252	252	235	235	151	151	172	172	145	145	145	155	234	234	155	155	222	222	194	194	242	242	172	172	148	148	233	233	243	243	302	302	104	104	131	131	213	213	9	9	212	212	219	219	219	219	216
14	162	162	250	250	295	295	151	151	175	175	145	145	143	143	234	234	147	147	222	222	194	194	242	242	174	174	146	146	245	245	243	243	302	302	106	106	149	149	213	213	288	288	212	212	197	197	219	219	208
15	162	162	9	9	295	295	151	151	175	175	145	145	143	143	234	234	165	165	222	222	194	194	226	226	174	174	146	146	245	245	243	243	308	308	104	104	131	131	213	213	288	288	212	212	197	197	219	219	216
16	190	190	272	272	235	235	9	9	175	175	145	145	9	9	234	234	151	151	220	220	194	194	214	214	174	174	144	144	245	245	251	251	302	302	106	106	149	149	237	237	288	288	212	212	197	197	219	219	216
17	162	190	258	258	235	235	149	149	178	178	145	145	155	155	234	234	159	159	222	222	194	194	226	226	174	174	148	148	245	209	245	245	302	302	104	104	131	131	213	213	278	278	212	212	197	213	219	219	214
18	200	200	260	260	235	235	151	151	175	175	145	145	9	9	234	234	147	147	222	222	194	194	242	242	172	172	142	142	231	231	243	243	302	302	106	106	135	135	213	213	282	282	212	212	217	217	219	219	216
19	192	192	256	256	239	239	185	185	175	175	145	145	143	143	236	236	207	207	222	222	194	194	234	234	172	172	150	150	239	239	243	243	302	302	104	104	131	131	213	213	290	290	212	212	223	223	219	219	214
20	190	190	258	258	235	235	157	185	175	175	145	145	149	149	234	234	199	199	222	222	194	194	236	236	174	174	144	144	217	217	243	243	308	308	104	104	131	131	216	216	9	9	210	210	207	207	219	219	214
21	188	188	270	270	235	235	153	153	172	172	145	145	161	161	230	230	153	153	222	222	194	194	250	250	174	174	152	152	239	239	243	243	302	302	106	106	151	151	213	213	278	278	208	208	211	211	219	219	202
22	190	190	272	272	235	235	9	9	172	172	145	145	161	161	234	234	151	151	222	222	194	194	254	254	174	174	9	9	241	241	249	249	302	302	104	104	123	123	213	213	278	278	212	212	207	207	219	219	202
23	188	188	272	272	235	235	151	151	175	175	145	145	147	147	9	9	151	151	224	224	194	194	254	254	174	174	144	144	241	241	223	223	302	302	104	104	131	131	216	216	288	288	212	212	205	205	222	222	202
24	198	198	258	258	235	235	151	151	175	175	145	145	145	145	236	236	151	151	220	220	194	194	252	252	174	174	144	144	241	241	249	249	302	302	102	102	123	123	213	213	276	276	212	212	213	213	219	219	218
25	192	192	250	250	237	237	151	151	175	175	147	147	147	147	234	234	151	151	222	222	194	194	220	250	176	176	146	146	241	241	243	243	302	302	106	106	161	161	213	213	258	258	212	212	213	213	219	219	216
26	192	192	272	272	245	245	151	151	178	178	145	145	143	143	234	234	159	159	222	222	194	194	246	246	174	174	144	144	215	215	241	241	302	302	106	106	157	157	213	213	268	268	220	220	209	209	219	219	216
27	162	188	264	264	291	291	151	151	175	175	145	145	149	167	232	232	151	151	222	222	194	194	254	254	178	178	142	142	243	243	225	225	302	302	106	106	135	135	216	216	270	270	212	212	205	205	219	219	202
28	162	162	262	262	291	291	151	151	175	175	145	145	167	167	234	234	151	151	222	222	194	194	228	228	180	180	148	148	9	9	237	237	308	308	104	104	129	129	216	216	276	276	208	208	213	213	219	219	202
29	162	162	260	260	291	291	151	151	175	175	145	145	141	195	234	234	165	165	222	222	194	194	238	238	9	9	152	152	231	231	223	223	302	302	104	104	167	167	9	9	9	9	9	9	205	205	219	219	202
30	162	162	256	256	289	289	157	157	172	172	145	145	149	149	234	234	151	151	222	222	194	194	242	242	9	9	146	146	217	217	249	249	302	302	104	104	135	135	216	216	288	288	208	208	207	207	219	219	216
31	162	162	260	260	291	291	151	151	175	175	143	143	149	149	234	234	165	165	222	222	194	194	230	230	174	174	146	146	217	217	247	247	302	302	104	104	123	123	213	213	290	290	212	212	211	211	219	219	216
32	190	190	258	258	235	235	151	151	172	172	145	145	161	161	234	234	147	147	220	220	194	194	218	218	9	9	146	146	217	217	249	249	302	302	104	104	135	135	213	213	282	282	210	210	213	213	219	219	216
33	168	168	256	256	289	289	157	185	172	172	145	145	125	135	234	234	147	147	220	220	194	194	232	232	174	174	142	142	243	243	249	249	302	302	104	104	151	151	216	216	270	270	212	212	207	207	219	219	216
34	192	192	248	272	235	235	151	151	178	178	145	145	139	139	234	234	151	151	220	220	194	194	228	228	172	172	150	150	217	243	249	249	330	330	104	104	181	181	216	216	298	298	212	212	9	9	219	219	216
35	162	190	242	272	9	9	151	151	175	175	145	145	139	139	234	234	151	151	224	224	194	194	250	250	174	174	150	150	209	209	243	243	302	302	9	9	161	161	213	213	278	278	212	212	211	211	219	219	216
36	162	198	256	256	289	289	157	185	172	172	153	153	161	161	234	234	157	157	218	218	194	194	250	250	174	174	146	146	239	239	249	249	305	305	104	104	135	135	210	210	270	270	208	208	9	9	216	216	216
37	162	162	224	274	237	237	151	151	175	175	153	153	145	145	230	230	159	159	222	222	198	198	232	232	174	174	142	144	243	243	225	225	296	296	104	104	155	155	213	213	288	288	210	210	225	225	216	216	202
38	162	162	242	252	237	237	185	185	166	166	9	9	149	149	234	234	149	149	222	222	198	198	218	218	172	172	9	9	247	247	243	243	302	302	108	108	165	165	213	213	278	278	214	214	191	191	219	219	216
39	186	186	244	276	235	235	151	151	181	181	9	9	141	141	234	234	147	147	222	222	194	194	9	9	170	170	144	144	239	239	245	245	302	302	100	100	165	165	213	213	292	292	216	216	223	223	219	219	216
40	190	190	240	264	235	235	151	151	175	175	9	9	135	135	234	234	159	159	222	222	194	194	232	232	176	176	150	150	221	221	241	241	302	302	100	100	129	129	213	213	280	280	226	226	211	211	219	219	216
41	192	192	242	250	293	293	151	151	175	175	149	149	139	139	234	234	165	165	222	222	194	194	218	218	174	174	154	154	217	217	243	243	308	308	100	100	143	143	234	234	288	288	210	210	207	207	219	219	216
42	200	200	242	264	235	235	151	151	175	175	147	147	153	153	234	234	165	165	226	226	194	194	226	226	176	176	156	156	223	241	247	247	308	308	104	104	171	171	213	213	288	288	212	212	211	211	219	219	216
43	190	196	262	262	235	235	151	151	163	163	153	153	157	157	234	234	165	165	222	222	194	194	228	228	174	174	152	152	223	223	245	245	302	302	106	106	155	155	213	213	288	288	212	212	209	209	219	219	216
44	186	186	242	264	235	235	151	185	175	175	145	145	141	141	234	234	147	147	222	222	194	194	222	222	174	174	144	144	217	243	243	243	305	305	104	104	145	145	213	213	288	288	206	206	211	211	219	219	216
45	188	188	244	258	235	235	157	185	9	9	145	145	151	195	234	234	199	199	222	222	194	194	222	222	172	172	134	134	219	231	245	245	302	302	104	104	145	145	216	216	274	274	218	218	211	211	219	219	214
46	188	188	250	264	9	9	151	151	181	181	145	145	151	151	236	236	147	147	220	220	194	194	252	252	170	170	152	152	223	223	249	249	302	302	104	104	137	137	9	9	288	288	212	212	209	209	219	219	216
47	190	190	242	264	235	235	153	153	175	175	145	145	151	151	234	234	167	167	226	226	194	194	228	228	174	174	152	152	221	221	243	243	308	308	108	108	169	169	213	213	288	288	212	212	209	209	219	219	216
48	188	188	242	266	235	235	151	151	175	175	143	143	139	139	234	234	157	157	226	226	194	194	234	234	174	174	136	136	217	217	221	221	308	308	104	104	165	165	213	213	288	288	206	206	209	209	219	219	216
49	202	202	242	256	289	289	9	9	175	175	143	143	171	171	234	234	151	151	222	222	194	194	242	242	172	172	9	9	241	241	243	243	302	302	104	104	145	145	213	213	278	278	214	214	213	213	219	219	200
50	196	196	236	272	235	235	157	185	172	172	145	145	153	153	234	234	157	157	222	222	194	194	242	242	176	176	148	148	231	217	237	237	9	9	106	106	147	147	213	213	288	288	214	214	209	209	219	219	202
51	188	188	252	252	239	239	185	185	175	175	145	145	155	155	234	234	149	149	222	222	194	194	220	220	172	172	154	154	247	247	243	243	302	302	106	106	167	167	213	213	280	280	212	212	193	193	219	219	216
52	192	192	242	256	235	235	151	151	9	9	145	145	151	151	234	234	165	165	222	222	194	194	216	216	174	174	154	154	217	217	243	243	305	305	106	106	161	161	213	213	288	288	212	212	209	209	219	219	216
53	192	192	262	262	237	237	151	151	175	175	147	147	129	141	234	234	147	147	222	222	198	198	216	216	174	174	134	134	245	217	243	243	302	302	104	104	145	145	213	213	290	290	206	206	209	209	219	219	216
54	192	192	242	256	291	291	151	185	175	175	145	145	143	143	234	234	151	151	224	224	194	194	220	220	172	172	150	150	217	247	243	243	302	302	104	104	167	167	213	213	288	288	210	210	207	207	219	219	216
55	188	188	242	258	293	293	157	185	175	175	149	149	157	157	234	234	151	151	226	226	194	194	228	228	174	174	154	154	237	237	245	245	302	302	106	106	155	155	213	213	270	288	210	210	203	203	219	219	216
56	188	188	262	262	237	237	151	151	175	175	145	145	157	157	236	236	161	161	222	222	194	194	222	222	172	172	150	150	241	241	239	239	302	302	104	104	155	155	234	234	288	288	214	214	213	213	219	219	216
57	198	198	236	256	291	291	151	151	169	169	9	9	135	135	234	234	161	161	222	222	194	194	234	234	172	172	152	152	231	231	239	239	305	305	104	104	127	127	240	240	270	270	220	220	209	209	219	219	202
58	190	190	272	272	237	237	151	151	169	169	143	143	141	195	236	236	155	155	222	222	194	194	236	236	174	174	134	134	241	241	237	237	305	305	104	104	151	151	216	216	270	270	212	212	219	219	219	219	202
59	192	192	236	236	237	237	157	185	166	166	145	145	149	149	238	238	151	151	220	220	194	194	238	238	168	168	152	152	241	241	239	239	302	302	104	104	137	137	213	213	268	268	214	214	219	219	219	219	216
60	192	192	248	248	293	293	151	151	166	166	145	145	149	149	234	234	153	153	220	220	194	194	220	220	172	172	144	144	241	241	243	243	302	302	104	104	161	161	213	213	260	260	212	212	213	213	219	219	216
61	190	190	224	224	293	293	151	151	175	175	145	145	129	129	234	234	153	153	220	220	194	194	254	254	172	172	146	146	241	241	225	225	302	302	106	106	165	165	213	213	258	258	212	212	215	215	219	219	216
62	190	190	242	272	235	235	151	151	172	172	145	145	141	141	234	234	151	151	222	222	194	194	252	252	178	178	134	134	241	241	245	245	308	308	104	104	145	145	213	213	280	280	208	208	215	215	219	219	202
63	162	162	236	264	295	295	157	185	175	175	145	145	151	195	234	234	161	161	222	222	194	194	236	236	176	176	146	146	223	223	237	237	302	302	104	104	163	163	213	213	278	278	210	210	213	213	219	219	216
64	186	186	248	258	291	291	151	151	172	172	147	147	143	195	234	234	151	151	222	222	194	194	232	232	174	174	154	154	9	9	249	249	311	311	104	104	155	155	213	213	268	268	234	234	203	203	219	219	216
65	162	190	272	272	235	235	151	151	175	175	9	9	145	145	234	234	151	151	222	222	194	194	252	252	174	174	136	162	241	241	243	243	305	305	104	104	123	123	213	213	276	276	212	212	209	209	222	222	202
66	162	162	256	256	293	293	9	9	175	175	145	145	169	169	234	234	155	155	222	222	194	194	226	226	172	172	140	140	229	229	245	245	302	302	106	106	9	9	213	213	292	292	212	212	217	217	219	219	216
67	172	176	254	254	289	289	157	185	175	175	145	145	9	9	234	234	151	151	220	220	194	194	242	242	172	172	9	9	243	243	247	247	302	302	104	104	9	9	213	213	270	270	212	212	9	9	222	222	9
68	162	162	256	256	291	291	157	185	175	175	145	145	145	195	232	232	149	149	220	220	194	194	216	216	174	174	144	144	243	243	245	245	302	302	104	104	135	135	213	213	288	288	212	212	9	9	219	219	202
69	162	162	254	254	287	287	151	151	175	175	145	145	145	195	234	234	153	153	220	220	194	194	218	218	174	174	144	144	217	245	243	243	302	302	104	104	135	135	213	213	282	282	210	210	207	207	222	222	202
70	162	162	256	256	289	289	151	151	172	172	145	145	161	195	234	234	151	151	226	226	198	198	220	220	172	172	9	9	243	243	243	243	308	308	104	104	129	129	213	213	274	274	212	212	205	205	222	222	202
71	162	162	258	258	289	289	157	185	175	175	145	145	159	195	234	234	151	151	224	224	194	194	242	242	176	176	146	146	237	237	225	225	305	305	104	104	135	135	213	213	288	288	210	210	9	9	219	219	216
72	172	172	254	254	275	275	151	151	181	181	145	145	165	165	230	230	153	153	226	226	194	194	220	220	176	176	144	144	239	239	243	243	302	302	102	102	9	9	216	216	284	284	212	212	205	205	219	219	216
73	162	162	254	254	291	291	151	151	172	172	145	145	151	195	234	234	165	165	222	222	194	194	250	250	174	174	144	144	237	237	245	245	299	299	106	106	123	123	213	213	278	278	212	212	207	207	219	219	216
74	168	168	258	258	267	267	151	151	172	172	145	145	149	149	9	9	159	159	222	222	194	194	250	250	174	174	146	146	257	257	225	225	302	302	104	104	129	129	213	213	288	288	212	212	215	215	219	219	214
75	174	174	258	258	253	253	151	151	172	172	145	145	147	147	236	236	149	149	220	220	194	194	252	252	9	9	144	144	243	243	251	251	299	299	104	104	135	135	216	216	268	268	212	212	9	9	219	219	216
76	162	162	250	250	293	293	151	151	175	175	145	145	147	147	234	234	165	165	222	222	194	194	228	228	166	166	146	146	243	243	225	225	308	308	104	104	135	135	216	216	276	276	212	212	9	9	225	225	202
77	188	188	272	272	235	235	151	151	175	175	145	145	147	147	234	234	151	151	224	224	194	194	250	250	174	174	144	144	231	231	225	225	302	302	104	104	123	123	216	216	274	274	212	212	213	213	219	219	216
78	9	9	254	254	235	235	151	151	172	172	145	145	161	195	9	9	149	149	222	222	194	194	250	250	176	176	144	144	243	243	249	249	302	302	104	104	135	135	216	216	268	268	210	210	207	207	219	219	216
79	188	188	272	272	235	235	151	151	172	172	145	145	163	163	234	234	163	163	222	222	194	194	242	242	172	172	9	9	243	243	237	237	302	302	104	104	135	135	219	219	270	270	212	212	9	9	219	219	214
80	162	162	258	258	233	233	151	151	172	172	145	145	157	161	234	234	147	147	222	222	194	194	228	228	176	176	142	142	231	231	249	249	302	302	104	104	135	135	213	213	288	288	212	212	205	205	219	219	216
81	188	188	256	256	235	235	151	151	184	184	145	145	169	169	234	234	153	153	222	222	194	194	228	228	174	174	144	144	243	243	247	247	302	302	104	104	135	135	216	216	268	268	212	212	211	211	9	9	216
82	9	9	256	256	289	289	155	185	166	166	145	145	145	195	238	238	151	151	220	220	194	194	250	250	174	174	9	9	243	243	249	249	302	302	106	106	135	135	216	216	270	270	212	212	9	9	222	222	216
83	162	162	258	258	261	261	151	151	175	175	145	145	167	195	234	234	147	147	224	224	194	194	242	242	178	178	146	146	245	245	243	243	308	308	104	104	131	131	237	237	290	290	212	212	197	197	219	219	216
84	172	206	250	270	235	235	151	151	9	9	145	145	125	139	234	234	157	157	222	222	194	194	240	240	176	176	154	154	245	245	243	243	305	305	106	106	133	133	216	216	284	284	212	212	219	219	219	219	216
85	172	172	250	250	275	275	151	151	169	169	145	145	145	163	234	234	165	165	222	222	194	194	9	9	176	176	148	148	239	239	243	243	302	302	106	106	133	133	213	213	280	280	208	208	207	207	219	219	216
86	162	216	252	252	285	285	141	141	172	172	145	145	141	163	236	236	159	159	222	222	194	194	230	230	176	176	142	142	235	235	245	245	302	302	106	106	9	9	213	213	282	282	210	210	213	213	219	219	9
87	162	162	258	258	291	291	151	151	175	175	145	145	167	167	234	234	151	151	222	222	190	190	236	236	172	172	146	146	241	241	243	243	302	302	106	106	129	129	216	216	270	270	210	210	219	219	219	219	214
88	190	202	246	246	235	235	151	151	172	172	145	145	161	161	234	234	151	151	222	222	194	194	252	252	172	172	150	150	241	241	243	243	311	311	106	106	161	161	213	213	276	276	216	216	209	209	219	219	202
89	188	188	272	272	281	281	9	9	172	172	145	145	9	9	232	232	147	147	220	220	194	194	242	242	172	172	9	9	241	241	225	225	302	302	9	9	9	9	213	213	270	270	210	210	211	211	219	219	202
90	9	9	272	272	235	235	9	9	172	172	145	145	9	9	234	234	159	159	222	222	194	194	242	242	172	172	9	9	241	241	243	243	302	302	9	9	9	9	213	213	278	278	210	210	213	213	219	219	202
91	190	190	9	9	235	235	9	9	172	172	145	145	9	9	234	234	157	157	220	220	194	194	254	254	172	172	9	9	241	241	249	249	302	302	9	9	9	9	213	213	278	278	212	212	213	213	219	219	216
92	162	162	266	266	291	291	9	9	172	172	145	145	9	9	234	234	153	153	220	220	194	194	254	254	172	172	9	9	241	241	245	245	302	302	9	9	9	9	213	213	266	266	212	212	219	219	219	219	214
93	162	162	256	256	289	289	9	9	172	172	145	145	9	9	234	234	151	151	222	222	194	194	242	242	172	172	9	9	241	241	243	243	302	302	9	9	9	9	216	216	270	270	212	212	217	217	219	219	202
94	172	198	256	256	269	269	151	151	178	178	145	145	157	157	234	234	159	159	222	222	194	194	226	226	172	172	142	142	231	231	245	245	308	308	106	106	147	147	9	9	280	280	212	212	223	223	219	219	216
95	168	168	252	252	267	267	151	151	172	172	145	145	147	147	234	234	151	151	222	222	194	194	236	236	174	174	142	146	235	235	245	245	302	302	104	104	127	127	213	213	284	284	208	208	213	213	219	219	216
96	162	162	276	276	235	235	151	151	175	175	145	145	147	147	234	234	151	151	222	222	194	194	236	254	174	174	144	144	225	225	243	247	308	308	104	104	137	137	213	213	288	288	212	212	215	215	219	219	216
97	172	172	252	252	9	9	151	151	172	172	145	145	147	167	234	234	153	153	222	222	194	194	238	238	176	176	142	142	241	241	243	243	308	308	106	106	9	9	213	213	286	286	212	212	221	221	219	219	208
98	168	168	9	9	269	269	151	151	172	172	145	145	141	141	232	232	149	149	222	222	194	194	240	240	172	172	142	142	237	237	247	247	308	308	106	106	151	151	213	213	282	282	212	212	223	223	219	219	212
99	9	9	248	248	291	291	151	151	175	175	145	145	149	195	234	234	149	149	222	222	194	194	228	228	176	176	146	146	217	217	243	243	308	308	104	104	131	131	213	213	284	284	212	212	209	209	9	9	200
100	202	204	250	250	237	237	149	149	175	175	145	145	139	139	234	234	149	149	222	222	194	194	240	240	174	174	144	144	257	257	241	241	302	302	104	104	171	171	213	213	280	280	212	212	211	211	219	219	216
101	172	172	250	250	269	269	151	151	172	172	145	145	149	149	234	234	161	161	226	226	194	194	236	236	172	172	148	148	213	213	243	243	308	308	104	104	131	131	213	213	288	288	212	212	207	207	219	219	216
102	162	162	250	250	289	289	157	185	172	172	145	145	141	195	234	234	151	151	226	226	190	190	228	228	9	9	146	146	217	217	243	243	302	302	9	9	161	161	9	9	274	274	212	212	207	207	219	219	202
103	192	192	252	252	237	237	151	185	181	181	145	145	165	165	234	234	155	155	222	222	194	194	244	244	174	174	150	150	233	233	241	241	302	302	104	104	125	125	213	213	282	282	212	212	209	209	219	219	216
104	182	182	254	254	235	235	151	151	175	175	145	145	161	161	234	234	147	147	222	222	194	194	240	240	172	172	9	9	241	241	243	243	302	302	104	104	9	9	213	213	282	282	212	212	205	205	219	219	216
105	198	198	260	260	287	287	151	151	178	178	145	145	165	165	234	234	147	147	222	222	9	9	242	242	162	162	146	146	233	233	239	239	302	302	104	104	125	125	213	213	278	278	212	212	215	215	219	219	216
106	188	188	250	250	235	235	141	141	181	181	145	145	173	173	234	234	153	153	222	222	194	194	222	222	174	174	144	144	231	231	241	241	302	302	104	104	159	159	213	213	292	292	212	212	207	207	219	219	216
107	188	190	260	260	235	235	149	185	178	178	145	145	149	149	234	234	147	147	222	222	9	9	226	226	174	174	146	146	245	245	241	241	302	302	104	104	135	135	213	213	9	9	210	210	205	205	219	219	216
108	200	200	270	270	235	235	151	151	175	175	145	145	159	159	234	234	149	149	222	222	194	194	240	240	176	176	146	146	247	217	241	241	302	302	104	104	169	169	234	234	284	284	210	210	217	217	219	219	216
109	198	198	274	274	237	237	151	151	178	178	145	145	143	159	234	234	155	155	222	222	194	194	218	238	174	174	146	146	223	237	243	243	302	302	104	104	145	145	213	213	9	9	212	212	205	205	219	219	214
110	200	200	272	272	235	235	151	151	178	178	145	145	157	157	9	9	147	147	222	222	9	9	220	220	174	174	148	148	233	217	241	241	302	302	104	104	125	125	213	213	284	284	212	212	221	221	219	219	214
111	192	192	9	9	235	235	151	151	178	178	145	145	143	143	234	234	141	141	222	222	194	194	224	240	174	174	142	142	207	229	239	239	302	302	104	104	9	9	9	9	274	274	210	210	205	205	219	219	216
112	162	192	260	260	235	235	149	149	178	178	145	145	139	139	234	234	157	157	222	222	194	194	226	226	174	174	146	146	209	231	243	243	302	302	104	104	131	131	213	213	282	282	212	212	209	209	219	219	9
113	162	162	252	252	289	289	149	149	178	178	145	145	141	141	234	234	157	157	222	222	194	194	246	246	176	176	144	144	225	235	245	245	302	302	104	104	155	155	213	213	278	278	212	212	183	183	219	219	206
114	190	202	250	250	233	233	151	151	175	175	145	145	143	143	234	234	155	155	222	222	194	194	242	242	176	176	150	150	235	235	239	239	305	305	106	106	123	123	213	213	286	286	212	212	215	215	219	219	212
115	192	192	9	9	237	237	151	151	178	178	145	145	141	141	234	234	147	147	222	222	194	194	234	234	174	174	144	144	213	213	241	241	302	302	104	104	171	171	213	213	284	284	210	210	211	211	219	219	210
116	192	192	9	9	235	235	151	151	9	9	145	145	157	157	234	234	151	151	222	222	194	194	222	236	9	9	158	158	239	239	233	233	305	305	104	104	123	123	213	213	9	9	212	212	215	215	219	219	216
117	188	188	250	250	237	237	149	149	163	163	145	145	163	163	236	236	151	151	226	226	194	194	242	242	174	174	146	146	215	215	243	243	308	308	104	104	9	9	213	213	286	286	212	212	207	207	219	219	216
118	172	172	254	254	287	287	151	151	175	175	145	145	141	141	234	234	151	151	222	222	194	194	244	244	172	172	144	144	231	231	239	239	305	305	108	108	129	129	213	213	276	276	212	212	213	213	219	219	216
119	162	162	272	272	235	235	151	151	175	175	145	145	151	155	9	9	151	151	222	222	194	194	9	9	174	174	144	144	209	239	241	241	302	302	104	104	9	9	213	213	282	282	212	212	211	211	219	219	216
120	190	190	248	248	237	237	151	151	9	9	145	145	153	153	234	234	167	167	222	222	194	194	254	254	174	174	142	142	243	243	243	243	302	302	104	104	137	137	213	213	282	282	212	212	205	205	219	219	216
121	162	204	256	256	237	237	157	185	172	172	145	145	147	147	9	9	157	157	222	222	194	194	234	234	174	174	156	156	231	231	249	249	302	302	104	104	155	155	213	213	276	276	212	212	213	213	219	219	202
122	196	196	276	276	235	235	157	185	175	175	145	145	143	143	234	234	155	155	222	222	194	194	236	236	176	176	144	144	231	231	241	241	302	302	104	104	151	151	213	213	280	280	212	212	211	211	219	219	216
123	188	188	258	258	239	239	151	151	172	172	145	145	139	139	234	234	147	147	222	222	194	194	228	228	174	174	144	146	233	233	243	243	302	302	104	104	169	169	213	213	278	278	212	212	219	219	219	219	212
124	162	162	254	254	295	295	9	9	175	175	145	145	177	177	234	234	155	155	222	222	194	194	234	234	174	174	144	144	227	227	221	221	302	302	104	104	165	165	213	213	278	278	212	212	213	213	219	219	212
125	190	190	256	256	239	239	185	185	175	175	145	145	143	143	234	234	205	205	222	222	194	194	238	238	9	9	150	150	237	237	243	243	302	302	104	104	149	149	213	213	276	276	210	210	223	223	219	219	214
126	190	190	256	256	235	235	185	185	175	175	145	145	165	165	234	234	205	205	222	222	194	194	9	9	172	172	150	150	239	239	245	245	302	302	102	102	149	149	213	213	290	290	212	212	221	221	219	219	210
127	190	190	274	274	235	235	151	151	175	175	145	145	145	145	234	234	159	159	222	222	194	194	230	230	174	174	150	150	233	233	225	225	302	302	104	104	149	149	213	213	280	280	210	210	211	211	219	219	212
128	190	190	9	9	237	237	151	151	9	9	145	145	141	141	230	230	159	159	222	222	194	194	250	250	180	180	154	154	231	231	225	225	302	302	104	104	153	153	234	234	282	282	212	212	221	221	219	219	216
129	188	188	272	272	233	233	9	9	175	175	145	145	139	139	9	9	159	159	222	222	194	194	250	250	174	174	144	144	213	213	243	243	302	302	106	106	171	171	240	240	9	9	212	212	197	197	219	219	216
130	188	188	272	272	235	235	151	151	175	175	145	145	145	145	234	234	159	159	222	222	194	194	250	250	174	174	144	144	217	217	243	243	302	302	106	106	151	151	213	213	282	282	212	212	211	211	219	219	216
131	190	190	272	272	235	235	151	151	178	178	145	145	141	141	234	234	159	159	222	222	194	194	214	214	172	172	144	144	233	233	225	225	302	302	104	104	167	167	213	213	9	9	212	212	211	211	219	219	212
132	192	192	274	274	235	235	151	151	175	175	145	145	143	143	234	234	151	151	222	222	194	194	248	248	172	172	150	150	231	231	245	245	330	330	106	106	159	159	213	213	274	274	212	212	213	213	219	219	216
133	180	180	272	272	235	235	151	151	178	178	145	145	135	135	234	234	151	151	222	222	194	194	248	248	174	174	144	150	237	217	243	243	302	302	104	104	155	155	213	213	278	278	212	212	207	207	219	219	210
134	190	190	274	274	235	235	151	151	175	175	145	145	141	141	234	234	159	159	222	222	194	194	238	238	174	174	144	144	237	237	243	243	302	302	106	116	157	157	213	213	284	284	212	212	207	207	219	219	216
135	188	188	270	270	235	235	151	151	175	175	145	145	147	147	234	234	161	161	222	222	194	194	242	242	176	176	150	150	215	215	243	243	302	302	106	106	161	161	213	213	278	278	212	212	207	207	219	219	212
136	186	186	270	270	235	235	151	151	175	175	145	145	139	139	234	234	153	153	222	222	194	194	246	246	172	172	150	150	237	237	243	243	311	311	9	9	159	159	213	213	278	278	212	212	207	207	219	219	214
137	192	192	274	274	235	235	151	151	178	178	145	145	151	151	234	234	157	157	222	222	194	194	230	230	174	174	150	150	215	215	243	243	302	302	104	104	155	155	213	213	280	280	202	202	207	207	219	219	216
138	190	190	270	270	235	235	151	151	169	169	145	145	141	149	234	234	161	161	222	222	194	194	228	228	176	176	148	148	235	235	239	239	302	302	106	106	161	161	213	213	288	288	212	212	211	211	219	219	212
139	162	162	258	258	239	239	157	185	187	187	147	147	149	149	234	234	157	157	220	220	194	194	218	218	174	174	144	144	243	243	249	249	302	302	104	104	135	135	216	216	270	270	212	212	223	223	219	219	214
140	194	194	256	256	235	235	151	151	178	178	145	145	143	143	234	234	153	153	222	222	194	194	234	234	182	182	150	150	239	239	245	245	330	330	104	104	125	125	213	213	276	276	212	212	217	217	219	219	214
141	162	162	258	258	289	289	151	151	175	175	145	145	151	195	234	234	157	157	222	222	194	194	252	252	180	180	146	146	231	231	243	243	302	302	106	106	147	147	234	234	280	280	212	212	221	221	219	219	212
142	196	196	252	252	235	235	151	151	178	178	145	145	147	147	234	234	155	155	224	224	194	194	220	220	174	174	148	148	229	229	225	225	302	302	104	104	147	147	213	213	272	272	212	212	211	211	219	219	212
143	162	162	252	252	289	289	151	151	172	172	145	145	145	195	234	234	227	227	222	222	194	194	258	258	178	178	146	146	225	225	251	251	302	302	104	104	161	161	216	216	274	274	212	212	211	211	219	219	202
144	162	162	254	254	291	291	157	185	175	175	145	145	147	195	236	236	151	151	220	220	194	194	252	252	174	174	144	144	243	243	249	249	302	302	104	104	135	135	234	234	270	270	212	212	9	9	219	219	202
145	162	190	240	254	235	235	151	185	178	178	145	145	135	149	234	234	159	159	222	222	194	194	9	9	178	178	142	148	239	217	245	245	308	308	106	106	123	123	213	213	274	274	212	212	213	213	219	219	212
146	162	212	252	252	235	235	157	185	172	172	145	145	151	151	240	240	149	149	226	226	194	194	238	238	176	176	146	146	9	9	243	243	311	311	104	104	125	125	213	213	288	288	212	212	207	207	219	219	216
147	162	206	252	252	237	237	157	185	175	175	145	145	163	163	9	9	151	151	222	222	194	194	216	216	174	174	142	142	209	233	249	249	308	308	104	104	123	123	213	213	284	284	216	216	211	211	219	219	216
148	172	172	250	250	269	269	151	151	175	175	145	145	149	149	230	230	153	153	222	222	194	194	214	214	168	168	142	142	215	229	247	247	308	308	106	106	147	147	213	213	280	280	212	212	219	219	219	219	212
149	162	162	250	250	233	233	151	151	172	172	145	145	151	151	234	234	153	153	222	222	194	194	230	230	174	174	148	148	215	215	245	245	308	308	104	104	131	131	213	213	290	290	212	212	209	209	219	219	216
150	198	198	240	240	235	235	157	157	175	175	145	145	161	161	232	232	157	157	222	222	194	194	256	256	9	9	142	142	239	239	245	245	314	314	104	104	127	127	213	213	278	278	212	212	213	213	219	219	216
151	194	194	242	258	235	235	151	151	175	175	147	147	139	139	236	236	151	151	222	222	198	198	234	234	176	176	144	144	233	233	243	243	302	302	106	106	135	135	234	234	270	270	218	218	213	213	219	219	218
152	190	190	224	224	289	289	151	151	172	172	145	145	145	145	234	234	151	151	220	220	194	194	218	218	174	174	144	144	243	243	225	225	302	302	104	104	123	123	213	213	272	272	212	212	211	211	219	219	216
153	162	162	242	272	237	237	151	151	175	175	147	147	149	159	234	234	153	153	220	220	194	194	250	250	172	172	144	144	233	233	223	223	302	302	104	104	135	135	213	213	286	286	212	212	219	219	219	219	216
154	190	190	242	254	275	275	151	151	172	172	9	9	149	149	234	234	153	153	222	222	194	194	222	222	174	174	136	142	207	189	243	243	302	302	104	104	131	131	213	213	280	280	220	220	211	211	219	219	214
155	192	192	242	260	293	293	151	151	172	172	9	9	139	139	234	234	151	151	222	222	194	194	226	226	174	174	144	148	227	227	243	243	302	302	104	104	181	181	216	216	280	280	212	212	211	211	219	219	216
156	190	190	256	256	285	285	149	149	175	175	145	145	145	145	234	234	143	143	224	224	194	194	246	246	176	176	136	136	225	225	245	245	302	302	104	104	147	147	213	213	278	278	212	212	185	185	219	219	216
157	188	188	242	242	237	237	151	151	175	175	147	147	157	195	234	234	141	141	222	222	194	194	226	226	170	170	148	148	239	239	243	243	302	302	104	104	129	129	210	210	282	282	212	212	219	219	219	219	216
158	162	162	242	242	291	291	151	151	175	175	145	145	147	195	234	234	157	157	222	222	194	194	242	242	172	172	152	152	253	253	245	245	302	302	104	104	153	153	210	210	298	298	212	212	209	209	219	219	216
159	190	190	224	224	237	237	151	151	178	178	145	145	167	167	234	234	145	145	222	222	194	194	238	238	176	176	150	150	239	239	225	225	9	9	104	104	159	159	231	231	276	276	216	216	209	209	219	219	216
160	162	162	264	264	233	233	151	151	172	172	145	145	151	151	238	238	153	153	222	222	194	194	244	244	180	180	154	154	219	239	225	243	302	302	104	104	137	137	237	237	296	296	214	214	209	209	219	219	214
161	190	190	244	244	237	237	151	151	178	178	145	145	141	141	240	240	165	165	220	220	194	194	218	218	170	170	148	148	239	239	223	245	302	302	104	104	131	131	237	237	300	300	214	214	217	217	219	219	214
162	172	172	242	242	235	235	149	149	163	163	143	143	155	155	232	232	149	149	222	222	194	194	200	200	172	172	136	136	231	231	245	245	302	302	104	104	135	135	213	213	278	278	212	212	215	215	219	219	216
163	168	168	240	240	237	237	169	185	175	175	143	143	161	161	234	234	149	149	222	222	194	194	220	220	172	172	142	142	229	249	241	241	305	305	104	104	143	143	213	213	278	294	212	212	219	219	219	219	214
164	192	192	242	252	235	235	151	151	178	178	145	145	153	153	234	234	145	145	222	222	194	194	228	228	172	172	146	146	237	237	243	243	302	302	110	110	161	161	213	213	292	292	210	210	185	185	219	219	216
165	162	190	242	252	237	237	185	185	178	178	145	145	147	171	234	234	149	149	222	222	194	194	222	222	172	172	146	146	237	237	243	243	302	302	106	106	131	131	213	213	280	280	210	210	197	197	219	219	216
166	190	202	244	274	235	235	151	151	181	181	145	145	149	149	234	234	147	147	222	222	194	194	230	230	174	174	146	146	239	239	245	245	302	302	104	104	141	141	210	210	282	282	212	212	209	209	219	219	216
167	162	162	244	274	233	233	185	185	181	181	145	145	157	157	234	234	155	155	222	222	194	194	216	232	174	174	146	146	231	231	245	245	305	305	100	100	131	131	213	213	298	298	214	214	195	195	219	219	216
168	190	190	224	258	235	235	151	151	175	175	151	151	157	157	234	234	155	155	222	222	194	194	262	262	174	174	146	146	219	219	225	225	302	302	104	104	131	131	213	213	280	280	220	220	217	217	219	219	216
169	190	190	240	270	239	239	151	151	175	175	145	145	145	145	234	234	149	149	222	222	194	194	218	218	176	176	146	146	247	233	241	241	302	302	104	104	127	127	234	234	284	284	210	210	215	215	219	219	216
170	190	200	256	256	235	235	151	185	178	178	9	9	143	143	236	236	147	147	222	222	194	194	222	222	172	172	146	146	237	219	241	241	296	296	104	104	129	129	213	213	292	292	214	214	223	223	219	219	216
171	190	190	242	268	235	235	151	151	178	178	145	145	145	145	234	234	157	157	220	220	194	194	216	216	174	174	144	144	239	239	245	245	302	302	104	104	131	131	234	234	282	282	202	202	211	211	219	219	214
172	190	190	224	272	235	235	151	151	178	178	145	145	167	167	234	234	155	155	222	222	194	194	250	250	176	176	144	144	235	235	225	225	302	302	104	104	149	149	234	234	278	278	212	212	209	209	219	219	214
173	190	190	242	264	237	237	151	151	172	172	143	143	131	157	234	234	159	159	222	222	194	194	240	240	176	176	146	146	223	223	243	243	302	302	104	104	131	131	234	234	278	278	222	222	211	211	219	219	216
174	200	200	250	250	233	233	9	9	169	169	145	145	145	145	234	234	161	161	222	222	194	194	236	236	174	174	140	140	221	231	243	243	305	305	108	108	131	131	237	237	280	280	210	210	201	201	219	219	218
175	162	162	254	254	233	233	151	151	175	175	145	145	149	159	232	232	149	149	222	222	194	194	228	228	176	176	146	146	247	247	245	245	314	314	104	104	131	131	216	216	278	278	212	212	217	217	219	219	216
176	190	190	224	256	289	289	151	185	178	178	145	145	163	163	234	234	201	201	222	222	194	194	238	238	174	174	140	140	247	247	225	225	302	302	110	110	147	147	213	213	274	274	210	210	221	221	219	219	212
177	172	172	242	256	237	237	9	9	178	178	149	149	145	167	234	234	143	143	222	222	194	194	228	228	174	174	146	146	233	233	243	243	302	302	106	106	131	131	213	213	276	276	214	214	191	191	219	219	216
178	202	202	268	268	235	235	151	151	178	178	145	145	143	143	234	234	143	143	222	222	194	194	228	228	172	172	148	148	239	239	243	243	302	302	104	104	131	131	213	213	276	276	210	210	219	219	219	219	216
179	162	202	242	274	235	235	149	149	178	178	145	145	157	157	234	234	157	157	222	222	194	194	232	232	174	174	146	146	9	9	243	243	302	302	104	104	149	149	213	213	258	258	212	212	215	215	219	219	216
180	162	162	242	256	237	237	185	185	178	178	145	145	147	167	234	234	153	153	222	222	194	194	240	240	174	174	146	146	231	231	243	243	302	302	104	104	131	131	216	216	276	276	212	212	209	209	219	219	214
181	162	162	242	256	291	291	151	151	175	175	145	145	147	165	234	234	155	155	222	222	194	194	220	220	172	172	144	144	235	235	243	243	302	302	104	104	135	135	231	231	278	278	212	212	205	205	219	219	216
182	200	202	240	262	235	235	151	151	175	175	145	145	147	147	234	234	149	149	222	222	198	198	220	220	174	174	146	146	227	237	243	243	302	302	104	104	151	151	213	213	294	294	222	222	209	209	219	219	216
183	162	162	244	256	239	239	157	185	175	175	145	145	147	147	234	234	199	199	222	222	194	194	224	224	174	174	146	146	219	219	245	245	302	302	104	104	149	149	234	234	276	276	200	200	211	211	219	219	216
184	182	188	252	252	289	289	151	151	178	178	9	9	147	161	232	232	149	149	222	222	194	194	238	238	178	178	146	146	229	241	243	243	302	302	104	104	123	123	234	234	272	272	212	212	205	205	219	219	216
185	190	190	240	254	287	287	151	151	178	178	145	145	145	145	234	234	155	155	222	222	194	194	234	234	172	172	146	146	229	229	241	241	302	302	106	106	137	137	237	237	300	300	214	214	213	213	219	219	216
186	162	162	240	240	239	239	185	185	175	175	145	145	147	147	232	232	149	149	222	222	194	194	222	222	174	174	146	146	243	243	241	241	302	302	104	104	167	167	234	234	278	278	216	216	203	203	219	219	216
187	162	162	244	254	289	289	151	151	175	175	145	145	147	147	234	234	155	155	222	222	194	194	234	234	174	174	144	144	219	219	245	245	302	302	106	106	165	165	213	213	274	274	212	212	223	223	219	219	212
188	190	190	242	242	237	237	151	151	175	175	145	145	147	147	234	234	147	147	226	226	194	194	242	242	174	174	146	146	217	217	243	243	302	302	104	104	135	135	213	213	288	288	210	210	209	209	219	219	216
189	162	162	256	256	269	269	149	149	175	175	145	145	147	157	234	234	219	219	222	222	194	194	244	244	178	178	142	142	233	233	251	251	299	299	104	104	155	155	213	213	284	284	230	230	201	201	219	219	202
190	162	162	244	258	9	9	149	149	175	175	145	145	161	161	230	230	153	153	224	224	194	194	226	226	172	172	9	9	243	243	249	249	308	308	106	106	129	129	216	216	276	276	210	210	225	225	219	219	202
191	200	200	248	278	235	235	151	151	169	169	145	145	129	149	234	234	149	149	222	222	194	194	260	260	162	162	134	142	249	249	251	251	302	302	104	104	125	125	9	9	284	284	188	188	209	209	219	219	216
192	188	204	248	258	235	235	151	151	175	175	145	145	143	143	234	234	149	149	222	222	194	194	244	244	174	174	140	144	223	235	249	249	299	299	100	100	129	129	9	9	278	278	210	210	203	203	219	219	216
193	172	172	242	256	255	255	151	151	172	172	145	145	149	173	234	234	143	143	222	222	194	194	256	256	174	174	144	146	231	231	243	243	302	302	106	106	127	127	213	213	284	284	220	220	221	221	219	219	216
194	172	172	244	276	255	255	9	9	172	172	145	145	149	149	234	234	161	161	222	222	194	194	216	216	176	176	150	150	229	229	245	245	302	302	114	114	145	145	216	216	286	286	208	208	211	211	219	219	216
195	192	192	280	280	235	235	151	151	175	175	145	145	163	163	234	234	161	161	222	222	194	194	220	220	172	172	146	146	235	235	245	245	302	302	104	104	9	9	213	213	292	292	204	204	215	215	216	216	216
196	172	172	240	240	255	255	151	151	172	172	145	145	151	151	234	234	153	153	222	222	194	194	234	234	174	174	146	146	235	235	241	241	305	305	104	104	169	169	213	213	284	284	222	222	215	215	219	219	216
197	198	198	270	270	235	235	151	151	172	172	145	145	161	161	234	234	153	153	222	222	194	194	212	212	174	174	146	146	233	233	245	245	302	302	104	104	129	129	213	213	284	284	210	210	9	9	216	216	216
198	176	198	240	280	235	235	151	151	172	172	145	145	147	147	234	234	147	147	222	222	194	194	224	224	176	176	140	140	235	235	241	241	302	302	104	104	125	125	213	213	282	282	206	206	9	9	213	213	216
199	194	194	240	272	235	235	151	151	172	172	145	145	167	167	234	234	155	155	222	222	194	194	214	214	172	172	142	142	221	221	241	241	302	302	108	108	145	145	213	213	280	280	204	204	205	205	219	219	216
200	190	190	242	242	235	235	151	151	175	175	145	145	139	139	234	234	157	157	222	222	194	194	236	236	172	172	142	150	235	235	243	243	302	302	104	104	137	137	213	213	286	286	204	204	211	211	219	219	214
201	196	196	252	252	237	237	151	151	175	175	145	145	139	139	234	234	153	153	222	222	198	198	252	252	174	174	142	142	231	251	243	243	302	302	9	9	129	129	213	213	288	288	216	216	219	219	219	219	216
202	172	172	254	254	267	267	151	151	178	178	145	145	155	155	234	234	157	157	224	224	194	194	220	220	174	174	136	136	255	255	243	243	305	305	9	9	141	141	213	213	278	278	212	212	199	199	219	219	216
203	192	200	274	274	235	235	151	151	175	175	141	141	151	151	234	234	151	151	222	222	194	194	256	256	174	174	146	146	235	235	245	245	305	305	104	104	127	127	213	213	280	280	216	216	221	221	216	216	216
204	164	172	256	256	267	267	9	9	175	175	145	145	173	173	234	234	159	159	222	222	194	194	228	228	176	176	144	144	231	231	245	245	302	302	108	108	125	125	213	213	274	274	208	208	209	209	219	219	216
205	204	204	256	256	253	253	151	151	175	175	145	145	141	171	234	234	149	149	222	222	194	194	218	238	176	176	136	136	223	245	245	245	302	302	104	104	133	133	234	234	280	280	208	208	207	207	9	9	216
206	168	202	254	268	235	235	151	151	169	169	145	145	157	157	234	234	151	151	222	222	202	202	216	254	174	174	148	148	239	239	245	245	299	299	104	104	127	127	213	213	280	280	210	210	207	207	222	222	216
207	204	204	258	258	235	235	151	151	175	175	145	145	157	157	234	234	149	149	222	222	194	194	250	250	176	176	146	146	239	239	243	243	299	299	106	106	147	147	213	213	284	284	210	210	209	209	219	219	216
208	168	168	254	254	267	267	151	151	172	172	145	145	159	163	234	234	155	155	222	222	194	194	216	216	9	9	142	142	225	235	243	243	302	302	104	104	125	125	210	210	290	290	210	210	227	227	219	219	216
209	198	198	252	252	279	279	9	9	172	172	145	145	171	171	9	9	151	151	224	224	194	194	244	244	174	174	142	142	233	233	249	249	296	296	104	104	123	123	213	213	292	292	212	212	209	209	216	216	216
210	168	168	258	258	267	267	151	151	172	172	145	145	153	153	230	230	147	147	222	222	194	194	260	260	172	172	142	142	235	235	241	241	302	302	106	106	153	153	213	213	280	280	208	208	209	209	219	219	216
211	194	194	254	254	235	235	151	151	172	172	145	145	151	151	232	232	153	153	222	222	202	202	218	218	174	174	144	144	235	235	249	249	308	308	104	104	153	153	213	213	276	276	210	210	205	205	219	219	216
212	174	174	248	248	257	257	151	151	172	172	145	145	149	149	234	234	153	153	222	222	194	194	236	236	9	9	144	144	249	249	247	247	9	9	106	106	127	127	213	213	288	288	206	206	211	211	219	219	216
213	188	188	274	274	237	237	151	151	175	175	145	145	149	149	236	236	159	159	222	222	194	194	230	230	174	174	9	9	243	243	249	249	308	308	9	9	129	129	213	213	276	276	210	210	9	9	219	219	216
214	162	162	252	270	295	295	151	151	175	175	145	145	167	195	234	234	165	165	226	226	194	194	228	228	174	174	146	146	217	217	241	241	308	308	110	110	131	131	213	213	288	288	212	212	207	207	219	219	216
215	162	162	254	254	293	293	151	151	175	175	145	145	177	195	234	234	165	165	226	226	194	194	246	246	174	174	146	146	9	9	243	243	326	326	104	104	123	123	216	216	274	274	206	206	207	207	219	219	9
216	190	190	262	262	235	235	151	151	175	175	145	145	167	195	232	232	151	151	222	222	194	194	252	252	172	172	146	146	247	247	243	243	293	293	106	106	163	163	213	213	278	278	222	222	227	227	9	9	216
217	9	9	278	278	9	9	9	9	169	169	145	145	149	195	234	234	147	147	222	222	194	194	216	216	174	174	144	144	227	237	241	241	302	302	104	104	9	9	213	213	290	290	212	212	213	213	219	219	216
218	186	186	256	256	235	235	9	9	178	178	145	145	165	165	234	234	157	157	222	222	194	194	248	248	174	174	144	144	231	231	241	241	9	9	106	106	127	127	213	213	278	278	212	212	9	9	219	219	216
219	190	190	252	272	235	235	185	185	175	175	147	147	169	169	232	232	155	155	222	222	194	194	9	9	174	174	144	144	235	235	239	239	302	302	102	102	151	151	234	234	286	286	210	210	209	211	219	219	216
220	194	194	256	256	239	239	149	149	169	169	147	147	175	175	234	234	155	155	222	222	194	194	256	256	174	174	146	146	231	231	245	245	302	302	104	104	9	9	240	240	278	278	218	218	209	209	219	219	216
221	192	192	272	272	235	235	149	149	178	178	145	145	167	167	234	234	153	153	222	222	194	194	248	248	174	174	142	142	231	231	239	239	302	302	104	104	151	151	213	213	280	280	212	212	209	209	219	219	216
222	192	192	258	272	235	235	9	9	175	175	145	145	147	147	234	234	151	151	222	222	194	194	252	252	174	174	146	146	233	233	225	225	302	302	104	104	155	155	213	213	280	280	212	212	209	209	219	219	216
223	190	190	248	248	239	239	151	151	175	175	143	143	165	165	234	234	155	155	222	222	194	194	234	234	170	170	146	146	233	233	239	239	305	305	104	104	157	157	9	9	278	278	212	212	213	213	219	219	9
224	186	186	248	248	287	287	151	151	181	181	145	145	169	169	234	234	147	147	222	222	194	194	232	232	174	174	146	146	239	239	245	245	305	305	110	110	155	155	213	213	280	280	212	212	211	211	219	219	218
225	190	190	254	254	239	239	185	185	175	175	145	145	153	153	230	230	155	155	222	222	194	194	252	252	176	176	142	144	243	243	245	245	305	305	104	104	155	155	9	9	278	278	208	208	193	193	219	219	216
226	188	188	258	258	237	237	185	185	175	175	143	143	175	175	234	234	207	207	222	222	194	194	226	226	176	176	142	142	229	229	245	245	302	302	104	104	161	161	213	213	278	278	212	212	9	9	219	219	216
227	186	186	256	256	235	235	9	9	178	178	145	145	159	159	232	232	153	153	222	222	194	194	220	220	174	174	146	146	237	237	245	245	302	302	104	104	125	125	9	9	282	282	208	208	9	9	219	219	9
228	190	190	254	254	237	237	151	151	175	175	145	145	169	179	236	236	153	153	222	222	194	194	246	246	174	174	136	136	229	229	243	243	302	302	104	104	145	145	234	234	268	268	206	206	193	193	219	219	216
229	9	9	256	256	291	291	151	151	175	175	149	149	159	195	238	238	157	157	222	222	194	194	238	238	180	180	140	140	233	233	245	245	305	305	104	104	169	169	213	213	276	276	212	212	217	217	219	219	212
230	162	162	270	270	287	287	9	9	175	175	145	145	145	195	234	234	159	159	222	222	194	194	232	232	174	174	144	144	193	219	243	243	302	302	104	104	165	165	213	213	274	274	212	212	209	209	219	219	212
231	168	168	272	272	249	249	151	151	175	175	145	145	133	143	230	230	151	151	218	218	194	194	252	252	174	174	144	144	241	241	249	249	302	302	104	104	123	123	213	213	276	276	208	208	213	213	219	219	9
232	164	164	264	264	9	9	151	185	172	172	147	147	147	195	234	234	159	159	222	222	194	194	234	234	174	174	144	146	217	241	243	243	302	302	106	106	135	135	213	213	274	274	210	210	207	207	219	219	216
233	168	168	250	250	269	269	151	151	163	163	145	145	185	185	232	232	207	207	224	224	194	194	238	238	174	174	142	142	269	269	225	225	302	302	106	106	145	145	216	216	288	288	214	214	205	205	216	216	202
234	168	168	9	9	267	267	151	151	178	178	145	145	151	151	234	234	147	147	222	222	194	194	9	9	176	176	148	148	231	231	237	237	9	9	104	104	125	125	213	213	272	272	200	200	217	217	219	219	216
235	162	162	254	254	289	289	151	151	172	172	143	143	169	195	234	234	163	163	222	222	194	194	234	234	178	178	148	148	229	229	241	241	302	302	106	106	127	127	213	213	270	270	202	202	207	207	216	216	216
236	196	196	254	254	235	235	151	151	172	172	145	145	143	143	234	234	161	161	224	224	194	194	234	234	172	172	142	142	237	237	241	241	302	302	106	106	9	9	213	213	260	260	216	216	209	209	219	219	216
237	194	194	258	258	235	235	9	9	9	9	145	145	147	147	9	9	155	155	224	224	194	194	242	242	178	178	146	146	201	201	243	243	302	302	104	104	123	123	213	213	258	258	206	206	213	213	219	219	216
238	196	196	276	276	235	235	151	151	169	169	145	145	165	165	9	9	153	153	222	222	194	194	226	226	178	178	146	146	231	231	243	243	302	302	104	104	127	127	213	213	286	286	230	230	221	221	219	219	216
239	188	188	250	250	235	235	149	149	172	172	145	145	177	177	234	234	155	155	222	222	194	194	228	228	174	174	148	148	237	237	239	239	302	302	106	106	125	125	213	213	280	280	216	216	225	225	219	219	9
240	198	198	252	252	235	235	141	141	163	163	145	145	141	141	234	234	151	151	222	222	194	194	218	218	174	174	142	142	231	231	241	241	302	302	104	104	123	123	213	213	286	286	218	218	209	209	219	219	216
241	172	172	258	258	293	293	151	151	163	163	145	145	157	157	234	234	153	153	222	222	194	194	216	216	176	176	146	146	215	241	241	241	302	302	106	106	125	125	216	216	270	270	212	212	215	215	222	222	214
242	162	186	258	258	243	243	151	151	172	172	145	145	9	9	234	234	155	155	222	222	194	194	248	248	176	176	142	142	231	231	243	243	9	9	104	104	9	9	213	213	292	292	212	212	213	213	219	219	216
243	168	216	250	250	255	255	141	141	172	172	145	145	147	165	234	234	157	157	222	222	194	194	236	236	170	170	142	142	241	241	243	243	9	9	9	9	135	135	213	213	278	278	212	212	213	213	219	219	216
244	168	168	250	250	249	249	151	151	175	175	147	147	139	139	234	234	157	157	222	222	198	198	242	242	176	176	142	148	225	225	249	249	302	302	108	108	131	131	213	213	276	276	218	218	219	219	219	219	216
245	162	162	252	252	291	291	149	149	172	172	145	145	155	195	234	234	159	159	222	222	194	194	252	252	174	174	148	148	225	225	245	245	302	302	104	104	167	167	234	234	270	270	216	216	207	207	219	219	216
246	162	162	250	250	287	287	149	149	166	166	145	145	121	121	234	234	159	159	222	222	194	194	246	246	174	174	142	146	227	227	241	241	299	299	108	108	191	191	213	213	276	276	224	224	207	207	219	219	216
247	196	196	246	246	235	235	151	151	169	169	141	141	149	149	234	234	155	155	220	220	194	194	230	230	174	174	144	144	237	243	249	249	302	302	104	104	135	135	213	213	276	276	212	212	229	229	222	222	216
248	162	188	240	254	253	253	151	151	166	166	145	145	129	139	234	234	149	149	222	222	194	194	240	240	176	176	146	146	235	241	243	243	305	305	104	104	133	133	9	9	278	278	212	212	213	213	219	219	216
249	168	188	256	256	279	279	151	151	172	172	145	145	147	147	234	234	159	159	222	222	194	194	246	246	176	176	9	9	231	237	243	243	305	305	104	104	9	9	213	213	284	284	206	206	217	217	219	219	218
250	162	162	274	274	235	235	149	149	175	175	141	141	143	143	234	234	155	155	222	222	194	194	244	244	174	174	142	142	231	231	239	239	302	302	104	104	141	141	213	213	280	280	212	212	211	211	219	219	216
[truncated: 191 more columns]

## Sheet: Continued 2
Code	barc327_4A	barc327_4A	barc193_4B	barc193_4B	gwm495_4B	gwm495_4B	barc292_4B	barc292_4B	cfa2091_4B	cfa2091_4B	gwm107_4B	gwm107_4B	gwm113_4B	gwm113_4B	gwm368_4B	gwm368_4B	gwm149_4B	gwm149_4B	gwm375_4B	gwm375_4B	gwm513_4B	gwm513_4B	barc163_4B	barc163_4B	wmc310_4B	wmc310_4B	gwm251_4B	gwm251_4B	wmc47_4B	wmc47_4B	barc60_4B	barc60_4B	wmc125_4B	wmc125_4B	gwm538_4B	gwm538_4B	wmc349_4B	wmc349_4B	wmc285_4D	wmc285_4D	cfd106_4D	cfd106_4D	wmc457_4D	wmc457_4D	barc225_4D	barc225_4D	wmc331_4D	wmc331_4D	barc217_4D
1	240	240	9	9	178	178	218	218	191	191	185	185	150	150	214	214	149	163	153	153	135	135	155	155	174	174	98	108	152	156	249	249	271	271	143	143	98	98	273	273	188	188	157	157	144	144	131	131	103
2	9	9	300	300	178	178	212	212	191	191	185	185	150	150	9	9	149	149	159	159	143	143	164	164	174	174	110	110	152	152	249	249	261	261	139	139	98	98	293	293	188	188	157	157	144	144	9	9	103
3	242	242	297	297	156	156	212	212	188	188	185	185	150	150	248	248	161	161	159	159	147	147	158	158	174	174	106	106	152	152	249	249	263	263	141	141	102	102	293	293	188	188	159	159	144	144	129	129	101
4	246	246	306	306	180	180	9	9	188	188	185	185	150	150	244	244	149	149	161	161	141	141	161	161	174	174	106	106	152	152	249	249	259	259	147	147	108	108	291	291	188	188	159	159	144	144	133	133	105
5	246	246	294	294	178	178	218	218	191	191	185	185	144	144	256	256	169	169	161	161	141	141	9	9	174	174	106	106	152	152	249	249	261	261	143	143	98	98	291	291	188	188	159	159	144	144	133	133	101
6	216	216	294	294	162	184	9	9	191	191	185	185	148	148	9	9	149	157	161	161	135	135	152	152	174	174	108	108	152	152	249	249	261	261	141	141	104	104	291	291	188	188	159	159	144	144	127	127	99
7	216	216	309	309	180	180	220	220	191	191	185	185	152	152	244	244	149	149	161	161	143	143	161	161	174	174	108	108	152	152	249	249	261	261	141	141	102	102	291	291	188	188	159	159	168	168	129	129	9
8	216	216	282	282	178	178	220	220	191	191	185	185	150	150	246	246	149	149	169	169	143	147	158	158	174	174	116	116	152	152	9	9	261	261	143	143	102	102	293	293	188	188	157	157	144	144	129	129	9
9	222	222	294	309	182	182	218	218	191	191	185	185	150	150	248	248	161	161	161	161	143	143	9	9	174	174	106	106	152	152	251	251	261	261	147	147	96	96	293	293	188	188	159	159	144	144	127	127	99
10	222	222	309	309	166	166	218	218	197	197	185	185	150	150	244	244	149	149	163	163	141	141	158	158	174	174	108	108	152	152	249	249	257	257	147	147	104	104	293	293	188	188	163	163	147	147	129	129	103
11	216	216	294	294	162	162	220	220	191	191	185	185	148	148	9	9	149	149	161	161	135	135	152	152	174	174	108	108	152	152	249	249	9	9	141	141	104	104	293	293	188	188	157	157	144	144	127	127	107
12	216	216	309	309	178	178	220	220	191	191	185	185	150	150	246	246	149	149	161	161	143	143	176	176	174	174	104	104	152	152	249	249	259	259	141	141	102	102	293	293	188	188	157	157	144	144	129	129	103
13	9	9	303	303	164	164	220	220	191	191	185	185	150	150	242	242	149	149	163	163	147	147	158	158	174	174	108	108	156	156	249	249	261	261	141	163	100	100	293	293	188	188	159	159	144	144	129	129	99
14	222	222	303	303	164	164	214	214	194	194	185	185	150	150	242	242	173	173	163	163	147	147	158	158	174	174	108	108	156	156	249	249	261	261	143	143	94	94	293	293	188	188	159	159	156	156	129	129	107
15	246	246	303	303	166	166	220	220	191	191	185	185	150	150	244	244	149	149	163	163	141	141	158	158	174	174	106	106	156	156	249	249	261	261	141	141	9	9	293	293	191	191	159	159	147	147	129	129	105
16	216	216	306	306	164	164	214	214	194	194	185	185	150	150	9	9	9	9	161	161	9	9	158	158	174	174	108	108	156	158	249	249	261	261	141	141	96	96	291	291	188	188	161	161	147	147	9	9	9
17	222	222	306	306	180	180	218	218	194	194	185	185	150	150	244	244	149	175	161	161	143	143	155	155	174	174	108	108	158	158	247	247	273	273	147	147	92	92	273	273	188	188	159	159	144	144	129	129	105
18	216	216	282	282	9	9	220	220	194	194	187	187	150	150	9	9	9	9	161	161	9	9	158	158	174	174	106	106	152	152	249	249	259	259	143	143	102	102	293	293	188	188	159	159	147	147	129	129	107
19	248	248	306	306	166	166	218	218	191	191	185	185	150	150	250	250	163	163	169	169	141	141	158	158	174	174	114	114	156	158	249	249	267	267	143	143	94	94	291	291	188	188	157	157	144	144	129	129	101
20	222	222	288	288	154	154	226	226	191	191	185	185	150	150	244	246	167	167	161	161	147	147	158	158	174	174	106	106	158	158	247	247	269	269	143	143	92	92	273	273	188	188	159	159	147	147	133	133	99
21	216	216	285	285	178	178	214	214	191	191	185	185	150	150	9	9	149	149	159	159	143	143	164	164	174	174	104	104	152	152	249	249	261	261	143	143	102	102	273	273	188	188	157	157	144	144	131	131	97
22	216	216	9	9	178	178	212	212	191	191	189	189	150	150	252	252	149	149	159	159	143	149	164	164	174	174	104	104	152	152	249	249	271	271	141	141	102	102	295	295	188	188	157	157	144	144	9	9	101
23	222	222	291	291	178	178	214	214	191	191	185	185	150	150	246	246	149	149	159	159	141	141	164	164	174	174	102	102	152	152	249	249	259	259	141	141	104	104	293	293	188	188	163	163	171	171	133	133	103
24	216	216	297	297	180	180	214	214	191	191	185	185	144	144	246	246	9	9	163	163	143	143	158	158	174	174	108	108	152	152	249	249	261	261	9	9	100	100	273	273	188	188	157	157	144	144	131	131	107
25	248	248	297	297	154	154	212	212	191	191	185	185	150	150	242	244	163	163	171	171	147	147	158	158	174	174	116	116	152	152	249	249	261	261	141	141	102	102	291	291	188	188	159	159	144	144	131	131	107
26	216	216	297	297	166	166	216	216	188	188	185	185	150	150	242	242	163	163	165	165	147	147	158	158	174	174	112	112	158	158	249	249	273	273	143	143	106	106	9	9	188	188	159	159	144	144	129	129	101
27	216	216	297	297	178	178	212	212	194	194	185	185	150	150	244	246	149	149	159	159	141	141	9	9	174	174	108	108	148	148	249	249	267	267	147	147	102	102	273	273	188	188	157	157	141	141	133	133	101
28	216	216	285	285	180	180	218	218	191	191	185	185	150	150	248	250	177	177	163	163	141	141	161	161	174	174	106	106	152	152	249	249	265	265	147	147	100	100	293	293	185	185	159	159	144	144	129	129	101
29	216	216	303	303	178	178	224	224	191	191	185	185	150	150	244	244	149	149	159	159	141	141	164	164	174	174	104	104	152	152	249	249	247	261	147	147	98	98	295	295	188	188	157	157	144	144	129	129	105
30	248	248	285	303	178	178	212	218	191	191	185	185	150	150	226	264	149	149	159	159	141	141	164	164	174	174	102	102	152	158	249	249	259	273	147	147	104	104	273	273	188	188	157	157	144	144	129	129	101
31	248	248	294	294	180	180	218	218	191	191	185	185	152	152	244	244	149	149	161	161	145	145	158	158	174	174	106	106	9	9	249	249	261	261	147	147	98	98	293	293	188	188	157	157	144	144	131	131	101
32	216	216	285	285	178	178	212	212	9	9	185	185	150	150	9	9	149	149	9	9	143	143	158	158	174	174	106	106	152	152	249	249	247	263	139	139	104	104	9	9	185	185	159	159	141	141	129	129	101
33	222	222	297	297	180	180	218	218	188	188	185	185	150	150	244	244	149	149	163	163	141	141	158	158	174	174	108	108	152	158	249	249	239	239	147	147	98	98	293	293	188	188	157	157	144	144	129	129	103
34	248	248	297	297	164	164	212	212	191	191	185	185	148	148	246	248	159	159	163	163	141	141	152	152	174	174	106	128	152	152	249	249	271	271	143	143	104	104	291	291	188	188	157	157	144	144	131	131	101
35	240	240	309	309	168	168	218	218	191	191	185	185	150	150	242	244	165	165	153	153	147	147	167	167	174	174	98	98	152	152	249	249	263	263	141	141	104	104	291	291	191	191	159	159	144	144	133	133	105
36	216	216	285	285	164	164	212	212	191	191	185	185	9	9	246	246	153	161	159	159	147	147	164	164	174	174	102	102	152	152	249	249	261	261	141	141	102	102	291	291	188	188	157	157	177	177	131	131	103
37	240	240	306	306	160	160	212	212	191	191	185	185	150	150	240	254	149	149	165	165	143	143	170	170	174	174	108	108	152	152	249	249	261	271	143	143	106	106	291	291	188	188	157	157	144	144	129	129	103
38	248	248	300	300	160	160	212	212	194	194	185	185	150	150	210	244	161	161	163	163	141	141	158	158	174	174	108	108	158	158	249	249	245	245	147	147	98	98	273	273	188	188	159	159	144	144	129	129	103
39	222	222	294	294	166	166	216	216	191	191	185	185	148	148	244	244	163	163	163	163	141	141	158	158	174	174	106	106	158	158	249	249	269	269	143	143	98	98	273	273	185	185	159	159	177	177	129	129	101
40	248	248	306	306	166	166	212	212	191	191	185	185	150	150	246	246	163	163	165	165	141	141	161	161	172	172	110	110	156	156	249	249	273	273	141	169	104	104	291	291	188	188	159	159	144	144	129	129	103
41	248	248	309	309	166	166	218	218	194	194	185	185	150	150	244	244	161	161	163	163	141	147	158	158	174	174	106	106	152	152	249	249	247	261	143	143	104	104	291	291	188	188	159	159	144	144	129	129	103
42	248	248	309	309	156	156	212	212	191	191	185	185	150	150	242	242	163	163	163	163	147	147	167	167	174	174	96	96	152	152	249	249	247	247	141	141	104	104	291	291	188	188	159	159	144	144	129	129	103
43	248	248	309	309	150	160	216	216	191	191	185	185	150	150	242	242	163	163	163	163	141	141	158	158	174	174	106	106	156	156	249	249	267	267	147	147	102	102	9	9	188	188	159	159	144	144	129	129	103
44	216	216	309	309	166	166	216	216	191	191	185	185	150	150	246	246	163	163	161	161	143	143	158	158	174	174	108	108	158	158	249	249	261	271	139	139	98	98	273	273	188	188	159	159	144	144	129	129	103
45	222	222	288	288	162	166	226	226	188	188	185	185	150	150	244	246	161	161	161	161	147	147	158	158	174	174	106	106	158	158	247	247	269	269	141	141	96	96	273	273	191	191	159	159	165	165	129	129	99
46	222	222	309	309	162	162	218	218	191	191	185	185	150	150	246	246	161	161	163	163	143	143	152	152	174	174	106	106	152	156	249	249	261	261	141	141	100	100	295	295	188	188	159	159	144	144	129	129	103
47	222	222	309	309	166	166	218	218	191	191	185	185	150	150	244	244	163	163	163	163	143	143	158	158	174	174	108	108	152	152	249	249	255	255	141	141	100	100	291	291	188	188	159	159	144	144	129	129	103
48	222	222	309	309	166	166	218	218	191	191	187	187	150	150	244	244	159	159	161	161	147	147	158	158	174	174	106	106	152	152	249	249	255	255	141	141	96	96	291	291	188	188	159	159	144	144	129	129	107
49	216	216	9	9	162	162	214	214	191	191	187	187	150	150	244	244	165	165	161	161	147	147	170	170	174	174	104	104	152	152	249	249	261	261	141	141	94	94	273	273	191	191	159	159	144	144	129	129	105
50	222	222	309	309	164	164	212	212	194	194	185	185	152	152	244	244	161	161	163	163	141	141	164	164	174	174	102	102	152	152	249	249	259	259	147	147	100	100	291	291	188	188	159	159	147	147	133	133	103
51	216	216	297	297	156	156	212	212	194	194	185	185	150	150	248	248	149	149	161	161	147	147	158	158	174	174	108	108	152	152	249	249	261	261	141	141	102	102	273	273	185	185	159	159	144	144	131	131	103
52	222	222	303	303	150	162	212	218	191	191	185	185	150	150	242	242	163	163	163	163	149	149	158	158	174	174	106	106	156	160	249	249	9	9	141	167	110	110	291	291	188	188	161	161	147	147	129	129	99
53	248	248	294	294	152	166	218	218	191	191	185	185	148	148	226	226	163	163	163	163	141	141	152	152	174	174	106	106	152	152	249	249	261	261	141	169	90	90	293	293	188	188	159	159	144	144	129	129	103
54	222	222	297	297	160	166	212	218	191	191	185	185	150	150	244	244	161	161	163	163	141	141	158	158	174	174	108	108	152	158	249	249	273	273	141	169	100	100	291	291	188	188	157	157	144	144	129	129	107
55	216	216	297	297	168	168	226	226	191	191	187	187	150	150	244	244	161	161	165	165	141	141	158	158	174	174	108	108	152	152	249	249	261	261	147	147	98	98	293	293	188	188	159	159	144	144	129	129	99
56	216	216	285	285	164	174	218	218	191	191	185	185	150	150	248	248	161	161	159	159	141	141	158	158	174	174	104	104	152	152	249	249	261	261	139	139	94	94	293	293	191	191	159	159	144	144	129	129	103
57	216	216	303	303	160	178	216	216	191	191	185	185	150	150	244	244	163	163	159	159	141	141	176	176	174	174	104	104	152	152	249	249	259	259	147	147	96	96	291	291	188	188	159	159	144	144	129	129	109
58	216	216	9	9	164	164	216	218	191	191	185	185	150	150	248	248	165	165	159	159	141	141	158	158	174	174	110	110	156	156	249	249	271	271	139	139	102	102	273	273	188	188	159	159	144	144	129	129	103
59	216	216	288	288	166	166	214	214	191	191	185	185	152	152	242	242	163	163	161	161	141	141	176	176	174	174	106	106	152	152	249	249	271	271	139	139	102	102	293	293	188	188	159	159	144	144	129	129	101
60	216	216	294	297	162	172	216	216	191	191	185	185	150	150	246	246	165	165	161	161	141	141	176	176	174	174	106	106	152	152	249	249	261	261	143	143	102	102	273	273	188	188	159	159	144	144	129	129	103
61	240	240	291	291	172	172	218	218	191	191	187	187	150	150	242	242	163	163	169	169	141	141	158	158	174	174	116	116	156	156	249	249	259	259	143	143	96	96	291	291	188	188	159	159	144	144	129	129	109
62	222	222	297	297	164	164	218	218	191	191	185	185	150	150	244	244	161	161	171	171	147	147	158	158	174	174	116	116	152	152	249	249	247	265	143	143	102	102	291	291	188	188	159	159	144	144	131	131	103
63	216	216	300	300	160	172	218	218	194	194	187	187	150	150	246	246	163	163	163	163	143	143	152	152	174	174	106	106	156	156	249	249	261	261	143	143	90	90	293	293	185	185	157	157	144	144	129	129	103
64	216	216	312	312	150	150	212	212	185	185	9	9	150	150	246	246	163	163	161	161	141	141	158	158	174	174	104	104	152	152	9	9	9	9	143	143	92	92	291	291	188	188	157	157	144	144	129	129	103
65	248	248	285	285	178	178	9	9	191	191	187	187	152	152	246	246	143	159	161	161	143	143	176	176	174	174	106	106	152	152	249	249	259	259	141	141	104	104	277	277	188	188	161	161	144	144	129	129	103
66	248	248	309	309	178	178	222	222	191	191	185	185	150	150	244	244	143	149	163	163	143	143	161	161	174	174	108	108	152	152	249	249	9	9	141	141	98	98	293	293	188	188	159	159	144	144	129	129	103
67	248	248	291	291	9	9	212	212	191	191	185	185	154	154	9	9	9	9	159	159	9	9	164	164	9	9	102	102	152	152	249	249	259	259	141	171	102	102	273	273	188	188	157	157	144	144	133	133	103
68	248	248	297	297	168	178	218	218	191	191	185	185	150	150	256	256	149	149	165	165	141	141	161	161	174	186	108	108	152	152	249	249	261	261	147	147	104	104	273	273	185	185	163	163	144	144	131	131	103
69	248	248	309	309	166	166	218	218	191	191	185	185	150	150	248	248	149	149	163	163	143	149	158	158	174	174	108	108	152	152	249	249	259	259	161	161	98	98	293	293	185	185	157	157	144	144	129	129	103
70	248	248	297	297	156	168	218	218	191	191	185	185	150	150	260	260	149	149	163	163	143	143	158	158	174	174	9	9	152	152	249	249	261	261	141	141	102	102	291	291	188	188	163	163	144	144	127	127	103
71	248	248	297	297	168	168	218	218	191	191	185	185	150	150	216	220	161	161	159	159	147	147	158	158	174	174	106	106	152	152	249	249	261	261	161	161	98	98	291	291	185	185	163	163	144	144	131	131	99
72	248	248	285	285	166	166	218	218	194	194	185	185	150	150	250	250	161	161	133	133	143	143	158	158	178	186	78	78	152	152	249	249	259	259	147	147	98	98	293	293	188	188	159	159	144	144	127	127	103
73	248	248	297	297	162	170	9	9	9	9	185	185	150	150	248	248	159	159	163	163	145	145	161	161	188	188	106	106	152	152	249	249	261	261	159	159	98	98	289	289	188	188	159	159	144	144	125	125	103
74	248	248	300	300	180	180	218	218	191	191	185	185	9	9	244	244	149	149	163	163	143	143	161	161	174	174	108	108	152	152	249	249	261	261	147	147	98	98	291	291	188	188	159	159	144	144	127	127	101
75	248	248	291	291	166	178	216	216	191	191	185	185	150	150	246	246	149	149	161	161	141	141	164	164	188	188	104	104	152	152	249	249	261	261	163	163	100	100	273	273	182	182	159	159	156	156	127	127	103
76	248	248	285	285	180	180	212	212	194	194	185	185	150	150	9	9	149	149	163	163	143	143	161	161	174	174	108	108	152	152	249	249	9	9	141	141	102	102	297	297	182	182	157	157	144	144	129	129	103
77	244	244	297	297	162	162	216	216	191	191	185	185	148	148	210	210	149	149	159	159	135	135	164	164	174	174	102	102	152	152	249	249	263	263	141	141	102	102	291	291	182	182	159	159	144	144	129	129	99
78	248	248	285	285	154	178	212	218	191	191	185	185	150	150	248	248	149	149	153	153	143	143	155	155	174	174	96	96	152	152	249	249	263	263	147	147	98	98	293	293	188	188	157	157	144	144	131	131	103
79	248	248	285	285	162	162	224	224	191	191	185	185	148	148	258	258	149	149	163	163	135	135	152	152	174	174	108	108	160	160	249	249	263	263	147	147	100	100	293	293	188	188	159	159	144	144	127	127	103
80	248	248	297	297	180	180	220	220	191	191	185	185	150	150	246	246	161	161	161	161	143	143	152	152	174	174	114	114	152	152	249	249	263	263	141	141	102	102	277	277	188	188	159	159	144	144	127	127	103
81	248	248	297	297	156	178	216	216	194	194	185	185	150	150	248	248	161	161	161	161	147	147	158	158	174	174	104	104	152	152	249	249	265	265	141	141	100	100	293	293	188	188	159	159	144	144	129	129	103
82	240	240	297	297	162	180	214	214	191	191	185	185	142	142	210	210	149	149	163	163	143	143	158	158	174	174	108	108	152	152	249	249	261	261	147	147	104	104	273	273	188	188	157	157	147	147	129	129	103
83	248	248	300	303	164	164	220	220	9	9	185	185	150	150	244	244	173	173	163	163	147	147	158	158	174	174	108	108	152	152	249	249	261	261	143	143	100	100	291	291	191	191	157	157	144	144	129	129	103
84	250	250	309	309	164	164	222	222	191	191	185	185	150	150	246	248	161	161	161	161	141	141	161	161	174	174	106	106	160	160	247	247	259	259	141	141	96	96	273	273	188	188	157	157	144	144	129	129	103
85	248	248	300	300	172	172	224	224	194	194	185	185	150	150	244	244	163	163	163	163	143	143	158	158	174	174	108	108	156	160	249	249	261	261	141	141	106	106	273	273	182	182	155	155	144	144	129	129	103
86	248	248	294	294	164	164	222	222	191	191	185	185	150	150	246	246	163	163	139	139	141	141	149	149	186	186	84	84	158	162	249	249	263	263	141	141	100	100	273	273	191	191	159	159	144	144	127	127	103
87	248	248	9	9	166	166	212	212	191	191	185	185	150	150	240	240	149	149	165	165	141	141	161	161	174	174	108	108	152	156	249	249	261	271	141	141	102	102	283	283	188	188	159	159	144	144	129	129	103
88	240	240	297	297	154	154	212	212	194	194	189	189	150	150	9	9	157	157	171	171	143	143	158	158	174	174	118	118	152	152	249	249	263	263	141	141	102	102	291	291	191	191	159	159	144	144	131	131	103
89	248	248	294	294	9	9	212	212	191	191	185	185	150	150	9	9	9	9	169	169	9	9	176	176	174	174	116	116	152	152	249	249	261	277	9	9	102	102	291	291	188	188	159	159	144	144	129	129	103
90	248	248	9	9	9	9	212	212	191	191	179	179	150	150	9	9	9	9	171	171	9	9	158	158	174	174	118	118	152	152	249	249	9	9	9	9	102	102	291	291	191	191	159	159	144	144	129	129	103
91	248	248	297	297	9	9	216	216	191	191	9	9	150	150	9	9	9	9	171	171	9	9	158	158	174	174	118	118	152	152	249	249	9	9	9	9	102	102	291	291	188	188	159	159	144	144	127	127	103
92	246	246	9	9	9	9	218	218	191	191	9	9	148	148	9	9	9	9	163	163	9	9	152	152	174	174	108	108	156	156	249	249	9	9	9	9	104	104	293	293	188	188	159	159	144	144	9	9	105
93	248	248	297	297	9	9	218	218	191	191	179	179	148	148	9	9	9	9	161	161	9	9	176	176	174	174	106	106	156	156	249	249	259	271	9	9	102	102	273	273	188	188	163	163	144	144	129	129	103
94	248	248	306	306	182	182	218	218	191	191	185	185	150	150	244	254	149	149	161	161	141	141	164	164	174	174	106	106	152	152	249	249	259	259	143	143	98	98	293	293	188	188	159	159	144	144	129	129	103
95	246	246	300	300	182	182	216	216	188	188	185	185	150	150	246	254	149	149	161	161	141	141	9	9	174	174	108	108	156	156	249	249	259	259	141	141	96	96	291	291	188	188	159	159	144	144	127	127	99
96	240	240	300	309	178	178	216	218	188	188	185	185	150	150	242	242	149	149	163	163	143	143	146	146	174	174	130	130	156	156	249	249	261	261	143	143	102	102	291	291	188	188	159	159	144	144	127	127	101
97	248	248	300	306	180	180	216	218	191	191	185	185	150	150	248	250	149	149	161	161	141	141	161	161	174	174	106	106	152	152	249	249	261	261	141	141	98	98	293	293	188	188	159	159	150	150	127	127	103
98	222	222	306	306	180	180	216	216	188	188	185	185	148	148	244	244	149	149	161	161	141	141	161	161	174	174	106	106	152	152	249	249	261	261	141	141	98	98	273	273	188	188	159	159	147	147	123	123	99
99	248	248	309	309	162	162	216	216	191	191	185	185	150	150	244	244	161	161	161	161	141	141	161	161	174	174	108	108	152	152	249	249	261	261	147	147	104	104	273	273	188	188	159	159	144	144	127	127	103
100	248	248	285	285	166	166	216	216	191	191	185	185	150	150	244	244	161	161	163	163	147	147	158	158	174	174	94	94	152	156	249	249	261	261	143	143	98	98	295	295	188	188	155	155	147	147	127	127	99
101	236	236	309	309	168	168	222	222	191	191	9	9	150	150	244	244	149	149	163	163	143	143	146	146	174	174	110	110	152	152	249	249	247	265	147	147	98	98	273	273	188	188	153	153	144	144	133	133	9
102	240	240	297	297	180	180	218	218	191	191	185	185	150	150	9	9	149	149	163	163	143	143	158	158	174	174	108	108	160	160	249	249	269	269	147	147	100	100	9	9	188	188	155	155	144	144	129	129	103
103	248	248	285	303	162	162	218	218	191	191	185	185	150	150	242	242	173	173	161	161	147	147	158	158	174	174	108	108	158	158	249	249	259	259	143	143	96	96	273	273	188	188	159	159	144	144	131	131	101
104	9	9	285	285	164	164	214	214	191	191	185	185	150	150	242	242	173	173	161	161	149	149	158	158	174	174	108	108	156	158	249	249	261	261	143	143	9	9	273	273	188	188	155	155	171	171	131	131	99
105	248	248	306	306	164	164	214	214	191	191	185	185	150	150	246	246	173	173	161	161	147	147	158	158	174	174	108	108	156	160	249	249	271	271	143	143	98	98	293	293	188	188	157	157	144	144	129	129	97
106	9	9	306	306	162	162	220	220	194	194	185	185	148	148	244	244	9	9	161	161	145	145	158	158	174	174	106	106	156	158	249	249	265	265	143	143	100	100	273	273	188	188	159	159	144	144	129	129	103
107	248	248	303	303	160	164	216	218	191	191	9	9	150	150	246	248	161	169	163	163	143	147	158	158	174	186	106	106	158	158	249	249	257	257	141	141	98	98	273	273	188	188	159	159	144	144	131	131	103
108	9	9	303	303	164	164	224	224	191	191	185	185	150	150	248	248	9	9	161	161	147	147	158	158	174	174	106	106	158	158	249	249	257	257	141	141	98	98	291	291	188	188	159	159	144	144	131	131	101
109	9	9	9	9	156	164	9	9	188	188	185	185	150	150	244	244	161	161	161	161	141	141	9	9	174	174	106	106	156	158	249	249	273	273	141	141	96	96	9	9	188	188	159	159	156	156	129	129	9
110	216	216	300	300	170	170	218	218	188	188	185	185	150	150	9	9	149	163	163	163	9	9	158	158	174	174	110	110	158	158	249	249	257	257	141	141	92	92	273	273	188	188	159	159	156	156	131	131	107
111	222	222	306	306	160	160	220	220	197	197	185	185	150	150	244	244	163	163	161	161	141	141	9	9	174	174	106	106	158	158	247	247	259	259	147	147	94	94	273	273	188	188	159	159	144	144	131	131	99
112	246	246	300	303	162	162	216	220	191	191	185	185	150	150	244	244	161	165	159	159	141	141	155	155	174	174	108	108	158	158	249	249	273	273	141	141	94	94	273	273	188	188	159	159	144	144	129	129	99
113	222	222	303	303	162	164	216	216	188	188	185	185	150	150	244	246	163	163	161	161	141	141	158	158	174	174	108	108	156	160	249	249	257	257	141	141	104	104	273	273	188	188	159	159	144	144	129	129	101
114	250	250	291	291	164	164	212	212	191	191	185	185	150	150	246	246	149	149	161	161	147	147	158	158	172	172	106	106	158	160	249	249	259	259	141	141	100	100	293	293	188	188	155	155	147	147	129	129	99
115	248	248	306	306	164	164	212	212	194	194	185	185	150	150	246	246	161	161	161	161	147	147	158	158	174	174	106	106	156	156	249	249	259	259	141	141	112	112	273	273	188	188	159	159	144	144	129	129	99
116	9	9	303	303	166	166	214	214	191	191	185	185	150	150	252	252	169	169	161	161	147	147	158	158	174	174	106	106	158	160	249	249	261	261	141	141	9	9	291	291	9	9	155	155	144	144	129	129	99
117	222	222	285	285	160	160	218	218	191	191	185	185	150	150	242	244	163	163	157	157	147	147	158	158	174	174	102	102	152	152	249	249	9	9	147	147	9	9	273	273	188	188	159	159	183	183	129	129	99
118	248	248	303	303	180	180	218	218	188	188	185	185	150	150	248	248	161	161	163	163	141	141	158	158	174	174	102	102	156	158	249	249	257	257	147	147	98	98	273	273	9	9	159	159	144	144	127	127	99
119	246	246	294	294	166	166	218	218	191	191	185	185	150	150	9	9	9	9	161	161	9	9	158	158	174	174	106	106	152	158	249	249	261	271	147	147	90	90	273	273	188	188	155	155	144	144	129	129	107
120	222	222	309	309	166	166	218	218	191	191	185	185	150	150	246	246	149	149	163	163	141	141	158	158	174	174	108	108	152	152	249	249	261	261	141	141	100	100	293	293	194	194	159	159	144	144	129	129	9
121	236	236	288	303	178	178	218	218	191	191	185	185	150	150	246	246	149	149	163	163	141	141	158	158	174	174	106	106	152	152	249	249	261	261	147	147	102	102	291	291	176	176	159	159	144	144	129	129	9
122	248	248	285	285	154	154	226	226	191	191	185	185	150	150	242	242	165	165	163	163	141	141	158	158	174	174	108	108	156	160	247	247	257	257	143	143	96	96	291	291	188	188	159	159	165	165	133	133	103
123	248	248	297	297	160	160	216	216	188	188	185	185	150	150	250	250	161	161	161	161	143	147	158	158	174	174	106	106	158	158	249	249	273	273	141	141	98	98	273	273	188	188	155	155	144	144	133	133	101
124	248	248	306	306	164	164	218	218	191	191	185	185	150	150	220	254	165	165	161	161	147	147	158	158	174	174	106	106	156	158	249	249	263	263	141	141	106	106	9	9	188	188	159	159	144	144	127	127	103
125	248	248	306	306	164	164	216	216	197	197	185	185	150	150	210	210	163	163	169	169	141	141	158	158	174	174	116	116	156	158	249	249	265	265	143	143	96	96	293	293	188	188	159	159	144	144	129	129	101
126	248	248	306	306	166	166	220	220	191	191	185	185	150	150	214	214	163	163	159	159	141	151	158	158	174	174	114	114	156	158	249	249	267	267	141	141	96	96	293	293	188	188	155	155	183	183	129	129	105
127	248	248	306	306	164	164	212	212	188	188	185	185	150	150	248	248	161	161	161	161	147	147	158	158	174	174	106	106	158	158	249	249	271	271	139	139	96	96	293	293	188	188	157	157	144	144	129	129	101
128	248	248	306	306	164	164	218	218	188	188	185	185	150	150	242	242	163	163	9	9	125	125	158	158	9	9	104	104	156	158	247	247	259	265	143	143	9	9	293	293	9	9	159	159	144	144	129	129	103
129	248	248	306	306	164	164	214	214	194	194	189	189	150	150	246	246	161	161	161	161	147	147	158	158	174	174	9	9	156	158	249	249	261	273	141	141	102	102	291	291	9	9	159	159	144	144	9	9	105
130	9	9	306	306	164	164	218	218	194	194	185	185	150	150	246	246	161	161	161	161	147	147	158	158	172	172	106	106	156	158	247	247	275	275	141	141	98	98	273	273	188	188	159	159	144	144	129	129	9
131	222	222	297	297	164	164	214	214	194	194	185	185	148	148	242	242	163	163	165	165	147	147	164	164	182	182	110	110	156	158	249	249	273	273	143	143	94	94	273	273	9	9	157	157	144	144	9	9	101
132	248	248	294	294	164	164	214	214	191	191	185	185	150	150	242	242	163	163	167	167	147	147	158	158	174	174	110	110	158	158	249	249	273	273	143	143	108	108	9	9	188	188	159	159	144	144	129	129	103
133	252	252	306	306	152	164	218	218	191	191	185	185	150	150	242	242	163	163	161	161	147	147	161	161	174	174	106	106	158	158	247	247	273	273	143	143	106	106	273	273	188	188	159	159	144	144	129	129	103
134	248	248	306	306	162	162	214	214	194	194	9	9	150	150	242	242	161	161	161	161	147	147	158	158	186	186	106	106	158	158	249	249	273	273	143	143	108	108	273	273	188	188	159	159	147	147	131	131	105
135	248	248	297	297	164	164	214	214	191	191	185	185	150	150	242	242	165	165	165	165	147	147	164	164	174	174	110	110	156	158	249	249	273	273	143	143	9	9	291	291	188	188	155	155	144	144	129	129	103
136	248	248	294	294	164	164	218	218	191	191	185	185	150	150	214	214	163	163	165	165	147	147	158	158	186	186	112	112	152	158	249	249	273	273	141	141	108	108	273	273	188	188	157	157	174	174	129	129	103
137	216	216	306	306	160	160	212	212	191	191	185	185	150	150	214	220	159	159	161	161	149	149	167	167	174	174	106	106	156	160	249	249	271	271	139	139	106	106	271	271	188	188	157	157	144	144	129	129	103
138	248	248	303	303	162	162	222	222	191	191	185	185	150	150	252	252	163	163	161	161	147	147	158	158	174	174	104	104	156	158	247	247	271	271	143	143	108	108	273	273	188	188	157	157	144	144	129	129	103
139	218	218	297	297	176	176	214	214	191	191	185	185	150	150	248	248	149	159	163	163	141	141	158	158	174	174	108	108	152	158	249	249	259	259	147	147	96	96	291	291	188	188	159	159	162	162	129	129	105
140	216	216	306	306	154	154	230	230	188	188	185	185	150	150	248	248	165	165	169	169	147	147	158	158	174	174	116	116	156	158	249	249	253	253	143	143	108	108	293	293	9	9	157	157	144	144	9	9	9
141	216	216	288	288	164	164	216	218	191	191	185	185	150	150	246	246	165	165	163	163	147	147	158	158	174	174	106	106	158	158	247	247	273	273	143	143	108	108	273	273	188	188	159	159	144	144	133	133	97
142	248	248	294	294	170	170	218	218	191	191	185	185	150	150	244	244	163	163	163	163	147	147	158	158	9	9	108	108	158	160	249	249	275	275	141	141	96	96	273	273	188	188	159	159	9	9	131	131	101
143	240	240	288	288	176	176	220	220	194	194	185	185	150	150	246	246	149	149	163	163	141	141	158	158	174	174	108	108	156	156	249	249	269	269	141	141	98	98	293	293	188	188	159	159	171	171	129	129	101
144	216	216	297	297	180	180	212	212	191	191	185	185	150	150	248	248	149	175	163	163	143	143	158	158	174	174	9	9	152	152	249	249	9	9	141	141	96	96	273	273	185	185	157	157	144	144	9	9	103
145	222	222	288	300	9	9	216	216	185	185	185	185	150	150	264	264	173	173	163	163	135	135	158	158	174	174	106	106	152	152	249	249	261	261	143	143	96	96	9	9	188	188	159	159	144	144	131	131	99
146	240	240	285	285	166	166	220	220	194	194	185	185	150	150	244	244	149	149	163	163	143	143	146	146	174	174	110	110	152	152	249	249	263	263	147	147	9	9	295	295	188	188	159	159	144	144	131	131	107
147	236	236	288	288	180	180	214	214	191	191	185	185	150	150	246	248	149	149	161	161	141	141	158	158	174	174	106	106	152	158	249	249	269	269	147	147	98	98	9	9	188	188	157	157	144	144	129	129	107
148	248	248	303	303	180	180	216	216	188	188	185	185	150	150	252	254	175	177	143	143	141	141	170	170	174	174	88	88	152	152	249	249	261	261	141	141	100	100	293	293	188	188	159	159	129	129	129	129	99
149	248	248	309	309	180	180	220	220	188	188	185	185	150	150	246	246	173	173	163	163	141	141	164	164	174	174	110	110	152	152	249	249	263	263	141	141	100	100	273	273	9	9	157	157	144	144	129	129	105
150	240	240	288	288	178	178	238	238	191	191	185	185	150	150	246	246	149	149	163	163	143	143	158	158	174	174	108	108	152	152	249	249	259	259	141	141	98	98	293	293	188	188	157	157	144	144	129	129	101
151	248	248	306	306	162	162	216	216	194	194	185	185	150	150	214	214	149	149	163	163	135	135	158	158	174	174	106	106	158	158	249	249	271	271	139	139	96	96	273	273	188	188	159	159	177	177	131	131	103
152	236	236	306	306	162	162	216	216	197	197	187	187	150	150	246	246	167	167	163	163	141	141	158	158	174	174	128	128	152	156	249	249	255	255	141	141	100	100	293	293	188	188	161	161	144	144	129	129	103
153	248	248	306	306	178	178	214	214	194	194	185	185	150	150	264	264	149	149	161	161	143	143	161	161	9	9	104	104	156	156	249	249	265	265	147	147	96	96	273	273	188	188	159	159	144	144	131	131	103
154	222	222	297	297	180	180	216	216	191	191	185	185	150	150	246	246	149	149	163	163	141	141	158	158	174	174	108	108	156	158	249	249	269	269	143	143	96	96	271	271	191	191	159	159	144	144	129	129	103
155	248	248	294	294	164	166	216	216	194	194	185	185	150	150	246	248	161	161	161	161	145	145	158	158	174	174	106	128	156	156	249	249	255	255	141	141	108	108	273	273	191	191	159	159	144	144	129	129	103
156	222	222	309	309	9	9	216	216	191	191	185	185	156	156	244	244	163	179	163	163	141	141	158	158	174	174	108	108	158	158	249	249	259	259	141	141	94	94	273	273	188	188	159	159	144	144	129	129	111
157	222	222	285	285	164	164	216	216	191	191	185	185	150	150	240	240	149	169	159	159	143	143	158	158	186	186	104	104	156	160	249	249	257	257	141	141	98	98	291	291	185	185	159	159	144	144	133	133	105
158	236	236	309	309	166	166	218	218	191	191	185	185	150	150	246	246	165	165	161	161	147	147	158	158	174	174	116	116	158	158	249	249	263	263	143	143	100	100	273	273	188	188	163	163	144	144	129	129	99
159	236	236	300	300	162	166	216	216	188	188	185	185	150	150	246	246	163	163	163	163	143	143	158	158	174	174	108	108	158	158	247	249	255	273	145	145	94	94	273	273	188	188	159	159	144	144	129	129	103
160	222	222	300	300	154	154	216	216	191	191	185	185	150	150	242	242	163	163	173	173	141	141	158	158	174	174	120	120	156	156	249	249	255	271	143	143	96	96	273	273	191	191	159	159	144	144	129	129	107
161	222	222	309	309	166	170	218	218	191	191	185	185	150	150	242	244	149	163	169	169	141	141	158	158	174	174	114	114	156	160	249	249	255	271	143	143	98	98	273	273	191	191	159	159	144	144	129	129	99
162	222	222	312	312	166	176	212	212	191	191	185	185	150	150	242	242	163	163	161	161	141	141	158	158	174	174	116	116	156	160	249	249	271	271	147	147	102	102	291	291	191	191	153	153	144	144	129	129	99
163	222	222	306	306	166	176	212	222	191	191	185	185	152	152	244	244	161	161	163	163	143	143	158	158	174	174	108	108	156	156	249	249	269	269	147	147	100	100	273	273	188	188	159	159	144	144	129	129	101
164	222	222	300	300	160	162	212	212	191	191	185	185	150	150	244	244	161	161	163	163	141	141	158	158	174	174	108	108	158	158	249	249	271	271	141	141	100	100	273	273	188	188	159	159	144	144	129	129	103
165	222	222	306	306	164	164	222	222	191	191	185	185	148	148	248	248	161	161	173	173	9	9	173	173	174	174	120	120	156	160	249	249	263	263	141	141	104	104	277	277	188	188	159	159	144	144	129	129	103
166	222	222	9	9	160	164	212	212	191	191	185	185	150	150	244	246	161	165	163	163	143	147	161	161	174	174	106	106	158	158	249	249	269	269	147	147	98	98	273	273	185	185	159	159	144	144	129	129	99
167	222	222	294	294	160	162	218	218	9	9	185	185	9	9	244	244	161	161	169	169	141	141	158	158	174	174	114	114	158	158	247	247	271	271	147	147	98	98	273	273	188	188	159	159	144	144	129	129	101
168	240	240	306	306	162	170	212	212	191	191	185	185	152	152	246	246	167	167	163	163	141	141	158	158	174	174	106	106	156	160	249	249	269	269	147	147	94	94	291	291	188	188	159	159	144	144	129	129	103
169	220	220	303	303	166	170	222	222	191	191	185	185	150	150	244	244	149	149	163	163	141	141	158	158	174	174	112	134	158	158	249	249	275	275	141	141	98	98	273	273	188	188	161	161	144	144	129	129	101
170	222	222	306	306	178	178	216	216	191	191	185	185	152	152	244	244	149	149	173	173	141	141	158	158	174	174	106	118	156	160	249	249	257	257	141	141	9	9	291	291	188	188	159	159	144	144	129	129	101
171	222	222	300	300	162	170	212	212	191	191	185	185	150	150	214	214	149	149	169	169	135	135	158	158	174	174	116	116	156	160	249	249	257	257	147	147	98	98	273	273	188	188	159	159	144	144	129	129	99
172	236	236	297	297	162	166	218	218	191	191	185	185	150	150	244	244	147	149	163	163	135	135	161	161	174	174	108	108	158	158	249	249	275	275	141	141	100	100	273	273	188	188	159	159	144	144	129	129	101
173	248	248	9	9	170	170	212	212	188	188	185	185	150	150	244	244	149	149	163	163	141	141	158	158	174	174	106	106	156	156	249	249	271	271	147	147	96	96	291	291	188	188	159	159	144	144	129	129	107
174	222	222	300	300	172	172	222	222	191	191	185	185	150	150	244	244	165	165	163	163	141	141	158	158	174	174	108	108	158	158	249	249	257	257	141	163	96	96	273	273	188	188	159	159	144	144	129	129	99
175	222	222	303	303	166	170	212	212	191	191	185	185	150	150	244	244	149	149	161	161	141	141	158	158	174	174	106	106	156	156	249	249	263	263	143	143	102	102	273	273	188	188	159	159	144	144	127	127	97
176	248	248	309	309	178	178	216	216	191	191	185	185	150	150	244	244	149	149	169	169	141	141	158	158	174	174	114	114	152	152	249	249	255	255	141	141	104	104	273	273	188	188	159	159	144	144	129	129	99
177	236	236	303	303	162	162	216	216	191	191	187	187	150	150	246	246	149	149	173	173	147	147	158	158	174	174	118	118	158	158	249	249	273	273	147	147	98	98	273	273	188	188	159	159	144	144	129	129	105
178	234	234	300	300	166	166	224	224	191	191	185	185	152	152	242	242	173	173	173	173	147	147	158	158	174	174	108	108	156	160	247	247	257	257	143	143	98	98	273	273	185	185	159	159	144	144	129	129	99
179	248	248	306	306	168	178	212	212	188	188	185	185	150	150	244	244	149	149	171	171	9	9	158	158	174	174	116	116	158	160	249	249	257	257	147	147	98	98	273	273	188	188	159	159	144	144	129	129	107
180	248	248	9	9	162	168	216	218	191	191	185	185	154	154	244	244	149	161	165	165	143	143	158	158	174	174	110	110	158	158	249	249	257	265	147	147	100	100	273	273	191	191	159	159	147	147	129	129	103
181	222	222	306	306	168	180	212	212	191	191	185	185	150	150	244	244	149	149	169	169	143	143	158	158	174	174	114	114	158	158	249	249	263	263	147	147	98	98	273	273	188	188	159	159	144	144	129	129	103
182	222	222	303	306	168	178	222	222	191	191	185	185	150	150	244	244	149	149	155	155	145	145	158	158	174	174	110	110	156	160	249	249	263	271	147	147	100	100	291	291	188	188	161	161	144	144	129	129	103
183	222	222	294	306	180	180	216	216	194	194	185	185	150	150	244	244	157	157	169	169	143	143	9	9	174	174	116	116	156	156	249	249	273	273	147	147	96	96	291	291	188	188	161	161	144	144	129	129	107
184	240	240	294	294	168	178	212	212	194	194	185	185	150	150	248	248	149	149	161	161	143	143	158	158	174	174	106	106	152	156	249	249	261	271	141	141	100	100	291	291	188	188	159	159	144	144	129	129	103
185	248	248	309	309	168	178	218	218	191	191	185	185	150	150	248	248	149	165	163	163	9	9	158	158	174	174	108	108	156	160	249	249	273	273	141	141	98	98	291	291	188	188	159	159	144	144	129	129	103
186	222	222	306	306	178	178	212	212	191	191	185	185	150	150	214	268	143	143	163	163	143	143	161	161	174	174	110	110	158	158	249	249	267	267	141	141	98	98	273	273	188	188	159	159	144	144	129	129	103
187	222	222	306	306	172	178	216	216	191	191	185	185	150	150	244	244	149	149	169	169	143	143	158	158	174	174	116	116	156	156	249	249	269	269	147	147	102	102	291	291	188	188	159	159	144	144	129	129	103
188	222	222	309	309	154	166	216	216	191	191	185	185	150	150	242	242	163	163	163	163	9	9	158	158	174	174	106	114	156	156	249	249	261	269	141	141	100	100	291	291	188	188	9	9	147	147	129	129	99
189	216	216	291	291	162	162	216	216	9	9	187	187	150	150	246	246	149	149	165	165	135	135	158	158	174	174	108	108	152	156	249	249	261	261	147	147	96	96	293	293	191	191	159	159	144	144	131	131	103
190	248	248	300	300	170	178	212	212	194	194	187	187	150	150	248	248	149	149	167	167	143	143	158	158	174	174	108	108	152	156	249	249	259	259	147	147	96	96	273	273	188	188	159	159	144	144	129	129	103
191	246	246	9	9	180	180	202	202	191	191	185	185	146	146	256	258	149	149	163	163	135	135	164	164	174	174	108	108	152	152	249	249	259	259	141	141	100	100	291	291	188	188	161	161	144	144	131	131	101
192	246	246	297	297	178	178	214	214	194	194	185	185	150	150	244	266	149	149	161	161	141	141	164	164	174	174	104	104	152	152	249	249	259	259	139	139	100	100	291	291	188	188	157	157	144	144	131	131	101
193	248	248	297	297	166	166	222	222	188	188	185	185	148	148	246	246	167	167	163	163	141	141	158	158	174	174	106	106	152	152	249	249	261	261	147	147	102	102	295	295	188	188	157	157	144	144	131	131	101
194	248	248	9	9	164	164	216	216	191	191	185	185	150	150	244	244	173	173	163	163	141	141	170	170	174	174	108	108	158	160	249	249	261	261	143	143	104	104	291	291	188	188	163	163	141	141	131	131	103
195	242	242	309	309	162	162	224	224	191	191	185	185	150	150	244	244	167	167	167	167	143	143	164	164	174	174	112	112	156	156	249	249	261	261	143	143	98	98	291	291	188	188	163	163	144	144	127	127	103
196	246	246	303	303	162	162	218	218	191	191	185	185	152	152	246	246	167	167	163	163	141	141	161	161	174	174	106	106	156	156	249	249	259	259	143	143	96	96	291	291	188	188	157	157	144	144	133	133	105
197	248	248	309	309	156	156	222	222	191	191	185	185	150	150	246	246	167	167	161	161	141	141	161	161	174	174	106	106	158	158	249	249	261	261	141	141	108	108	291	291	188	188	161	161	144	144	127	127	99
198	246	246	303	303	156	156	222	222	191	191	185	185	150	150	246	248	169	169	163	163	141	141	161	161	174	174	108	108	156	160	249	249	9	9	143	143	108	108	291	291	188	188	159	159	144	144	131	131	99
199	248	248	303	303	154	154	210	210	191	191	185	185	152	152	244	244	163	163	161	161	141	141	164	164	174	174	106	106	158	158	249	249	257	269	143	143	102	102	285	285	188	188	163	163	144	144	127	127	101
200	222	222	306	306	164	164	216	216	191	191	185	185	150	150	242	242	161	161	163	163	147	147	158	158	174	174	108	108	156	156	9	9	271	271	139	139	96	96	291	291	185	185	159	159	144	144	129	129	105
201	248	248	306	306	164	164	222	222	9	9	185	185	150	150	248	250	167	167	163	163	141	141	158	158	174	174	108	108	152	152	249	249	259	269	141	141	100	100	293	293	188	188	157	157	144	144	129	129	105
202	248	248	291	291	162	162	216	216	194	194	185	185	152	152	248	248	149	149	167	167	141	141	149	149	174	174	114	114	152	152	249	249	259	259	141	141	98	98	273	273	191	191	159	159	144	144	129	129	103
203	248	248	282	282	170	170	222	222	191	191	185	185	150	150	244	246	149	149	163	163	147	147	158	158	174	174	106	106	152	156	249	249	265	273	141	141	100	100	273	273	188	188	161	161	144	144	129	129	97
204	248	248	306	306	162	162	216	216	191	191	185	185	148	148	222	222	149	149	163	163	145	145	161	161	174	174	108	108	152	152	249	249	261	261	149	149	96	96	9	9	188	188	157	157	144	144	127	127	101
205	248	248	252	252	166	166	204	216	191	191	185	185	150	150	244	262	149	149	161	161	141	141	158	158	174	174	108	108	152	152	249	249	261	261	161	161	98	98	291	291	188	188	157	157	144	144	127	127	101
206	248	248	306	306	164	166	9	9	191	191	185	185	150	150	260	260	149	149	165	165	141	141	158	158	174	174	106	106	152	152	249	249	263	263	161	161	98	98	291	291	185	185	159	159	144	144	129	129	101
207	248	248	297	297	166	166	216	216	188	188	185	185	148	148	264	264	149	149	9	9	141	141	164	164	174	174	108	108	152	152	249	249	265	265	159	159	100	100	295	295	182	182	157	157	144	144	131	131	101
208	248	248	288	288	162	166	216	218	194	194	185	185	150	150	216	216	149	149	167	167	141	141	158	158	174	174	9	9	152	152	249	249	263	263	141	141	98	98	291	291	188	188	155	155	144	144	127	127	101
209	246	246	294	294	170	170	216	216	191	191	185	185	150	150	252	252	149	149	163	163	145	145	164	164	174	174	110	110	152	152	249	249	263	263	165	165	98	98	273	273	182	182	157	157	144	144	127	127	101
210	248	248	285	309	170	170	218	218	191	191	185	185	150	150	246	246	149	149	163	163	141	141	161	161	174	174	108	108	152	152	249	249	259	259	147	147	98	98	293	293	188	188	157	157	144	144	127	127	97
211	248	248	306	306	170	170	212	212	9	9	185	185	150	150	256	256	149	149	9	9	145	145	161	161	174	174	112	112	152	152	249	249	261	261	161	161	100	100	291	291	191	191	159	159	144	144	129	129	103
212	248	248	294	294	164	164	204	204	191	191	185	185	146	146	258	258	149	149	163	163	143	143	161	161	174	174	108	108	152	152	249	249	259	259	159	159	100	100	291	291	188	188	159	159	144	144	129	129	101
213	248	248	297	297	168	168	218	218	194	194	185	185	154	154	246	246	161	161	153	153	135	135	155	155	174	174	96	96	152	152	249	249	257	257	163	163	98	98	273	273	188	188	159	159	144	144	131	131	99
214	248	248	297	297	170	170	218	218	191	191	185	185	150	150	240	240	149	149	9	9	141	141	155	155	174	174	108	108	152	152	249	249	261	261	163	163	100	100	289	289	182	182	157	157	144	144	129	129	103
215	248	248	309	309	170	170	218	218	191	191	185	185	150	150	246	246	171	171	133	133	145	145	158	158	9	9	9	9	152	152	249	249	261	261	159	159	100	100	271	271	182	182	163	163	144	144	129	129	103
216	248	248	297	297	166	166	212	212	191	191	185	185	150	150	244	244	149	149	163	163	141	141	158	158	174	174	108	108	156	156	249	249	273	273	163	163	104	104	291	291	182	182	157	157	144	144	131	131	103
217	248	248	306	306	166	166	212	212	9	9	9	9	150	150	244	244	149	149	161	161	147	147	158	158	174	174	106	106	158	158	249	249	271	271	161	161	98	98	291	291	188	188	155	155	144	144	129	129	99
218	248	248	312	312	154	154	218	218	191	191	185	185	150	150	246	246	163	163	169	169	141	141	161	161	174	174	114	114	150	150	249	249	259	259	147	147	104	104	273	273	188	188	159	159	144	144	129	129	101
219	248	248	303	303	154	154	216	216	191	191	185	185	150	150	246	280	163	163	171	171	141	141	161	161	174	174	116	116	156	160	9	9	269	269	9	9	100	100	273	273	188	188	159	159	144	144	129	129	99
220	248	248	300	300	162	162	216	216	194	194	185	185	152	152	246	246	163	163	171	171	141	141	161	161	174	174	116	116	156	160	249	249	267	267	141	141	102	102	273	273	182	182	161	161	144	144	129	129	101
221	248	248	297	297	172	174	216	216	9	9	185	185	150	150	248	248	163	163	153	153	141	141	164	164	174	174	96	96	156	160	249	249	277	277	141	141	102	102	291	291	188	188	159	159	144	144	129	129	99
222	248	248	297	297	154	154	216	216	191	191	185	185	150	150	9	9	149	149	165	165	141	141	158	158	174	174	108	108	152	152	245	245	261	261	141	141	9	9	273	273	188	188	159	159	144	144	129	129	99
223	248	248	297	297	164	164	218	218	191	191	185	185	150	150	244	280	165	165	171	171	147	147	161	161	174	174	116	116	156	156	249	249	9	9	9	9	96	96	273	273	182	182	161	161	141	141	129	129	9
224	248	248	303	303	166	166	214	214	194	194	185	185	9	9	242	242	159	159	163	163	147	147	158	158	174	174	106	116	156	158	249	249	269	269	141	141	98	98	9	9	182	182	159	159	144	144	129	129	9
225	9	9	309	309	160	160	216	216	188	188	185	185	150	150	246	246	163	163	157	157	141	147	158	158	174	174	96	96	156	156	249	249	271	271	143	143	98	98	9	9	188	188	159	159	156	156	129	129	103
226	248	248	288	288	164	164	216	216	191	191	185	185	150	150	248	248	163	163	155	155	147	147	158	158	174	174	100	100	156	158	249	249	259	271	143	143	100	100	273	273	191	191	159	159	141	141	129	129	103
227	248	248	300	300	162	162	216	216	191	191	185	185	150	150	256	256	163	163	167	167	141	141	164	164	174	174	114	114	156	160	249	249	269	269	141	141	104	104	9	9	188	188	163	163	144	144	129	129	99
228	248	248	303	303	154	154	216	216	191	191	185	185	150	150	242	242	165	165	169	169	9	9	167	167	172	172	116	116	158	158	249	249	251	251	147	147	104	104	293	293	191	191	159	159	144	144	131	131	9
229	248	248	297	297	154	154	216	216	197	197	185	185	150	150	246	246	163	163	169	169	141	141	158	158	174	174	116	116	156	158	249	249	255	255	143	143	108	108	291	291	194	194	159	159	144	144	129	129	99
230	248	248	297	297	168	168	216	216	188	188	185	185	150	150	244	244	163	163	161	161	147	147	158	158	174	174	104	104	156	158	249	249	273	273	143	143	108	108	273	273	185	185	159	159	144	144	129	129	103
231	248	248	297	297	180	180	214	214	191	191	185	185	150	150	246	246	149	149	165	165	143	143	158	158	174	174	108	108	152	152	249	249	261	261	147	147	98	98	273	273	188	188	157	157	144	144	129	129	103
232	248	248	252	252	162	162	212	212	191	191	185	185	150	150	244	246	161	161	163	163	141	141	158	158	174	174	106	116	156	156	249	249	273	273	147	147	104	104	291	291	188	188	159	159	144	144	129	129	103
233	248	248	285	285	178	178	212	212	188	188	185	185	150	150	9	9	149	149	163	163	147	147	176	176	174	174	108	108	152	152	249	249	261	261	147	147	104	104	297	297	185	185	161	161	144	144	129	129	107
234	248	248	294	294	156	156	9	9	197	197	185	185	150	150	248	248	163	163	161	161	141	141	164	164	174	174	106	106	158	158	249	249	261	261	143	143	106	106	293	293	188	188	159	159	144	144	127	127	101
235	248	248	303	303	170	170	224	224	191	191	185	185	150	150	242	242	161	161	153	153	141	141	164	164	174	174	96	96	156	160	249	249	9	9	143	143	98	98	269	269	185	185	161	161	144	144	127	127	97
236	248	248	300	300	176	176	220	220	194	194	185	185	162	162	262	280	163	163	161	161	135	135	170	170	174	174	106	106	156	158	249	249	261	261	9	9	96	96	283	283	191	191	157	157	144	144	129	129	97
237	248	248	303	303	168	168	218	218	194	194	185	185	150	150	266	266	161	161	153	153	143	143	158	158	174	174	96	96	156	158	249	249	273	273	143	143	92	92	291	291	191	191	157	157	144	144	127	127	97
238	248	248	297	297	162	162	9	9	191	191	185	185	148	148	242	280	163	163	161	161	135	135	167	167	174	174	108	108	156	160	249	249	263	263	9	9	108	108	291	291	191	191	157	157	9	9	127	127	113
239	248	248	297	297	162	162	224	224	191	191	185	185	150	150	210	210	163	163	153	153	141	141	161	161	174	174	98	98	156	158	249	249	271	271	147	147	108	108	273	273	188	188	159	159	144	144	131	131	101
240	248	248	282	300	162	162	212	212	191	191	185	185	150	150	244	246	161	161	161	161	147	147	158	158	174	174	106	106	158	160	249	249	261	261	141	141	90	90	273	273	188	188	9	9	144	144	129	129	99
241	248	248	282	282	166	166	218	218	194	194	185	185	150	150	256	258	171	171	163	163	141	141	158	158	174	174	106	106	156	160	249	249	255	255	141	141	102	102	273	273	197	197	157	157	147	147	129	129	103
242	248	248	282	282	164	164	204	204	191	191	185	185	150	150	256	256	163	171	9	9	141	141	149	149	174	174	108	108	152	158	249	249	259	259	139	139	100	100	291	291	188	188	157	157	144	144	131	131	101
243	248	248	297	297	166	166	218	218	191	191	185	185	150	150	242	242	161	161	9	9	141	141	149	149	174	174	106	106	154	154	247	247	263	263	141	141	98	98	293	293	188	188	157	157	144	144	131	131	103
244	248	248	282	285	164	164	218	220	191	191	9	9	150	150	242	242	161	161	161	161	141	141	155	155	174	174	106	106	160	160	247	247	261	261	141	141	98	98	293	293	188	188	157	157	144	144	129	129	103
245	248	248	294	294	166	166	9	9	191	191	185	185	150	150	242	242	161	161	163	163	147	147	158	158	174	174	108	108	152	152	249	249	261	261	143	143	100	100	273	273	191	191	159	159	144	144	129	129	103
246	248	248	300	300	162	162	216	216	194	194	185	185	148	148	246	248	165	165	163	163	141	141	158	158	174	174	108	108	156	160	249	249	263	263	147	147	98	98	273	273	188	188	159	159	144	144	129	129	103
247	250	250	300	300	180	180	9	9	194	194	185	185	148	148	256	258	149	149	165	165	141	141	158	158	174	174	110	110	152	152	249	249	263	263	147	147	98	98	291	291	185	185	157	157	144	144	129	129	103
248	248	248	282	282	164	164	222	222	191	191	185	185	148	148	262	262	157	157	161	161	141	141	155	155	174	174	106	106	160	160	247	247	263	263	141	141	96	96	273	273	188	188	157	157	144	144	129	129	103
249	246	246	282	282	9	9	216	216	194	194	185	185	148	148	264	264	9	9	163	163	9	9	158	158	174	174	112	112	152	156	249	249	259	263	9	9	102	102	291	291	182	182	163	163	144	144	127	127	103
250	248	248	303	303	166	166	216	216	191	191	185	185	150	150	248	248	161	161	153	153	135	135	164	164	174	174	98	98	9	9	245	245	277	277	141	141	102	102	291	291	188	188	159	159	144	144	129	129	99
[truncated: 191 more columns]

## Sheet: Continued 3
Code	cfd102_5D	cfd102_5D	gwm182_5D	gwm182_5D	gwm174_5D	gwm174_5D	cfd3_5D	cfd3_5D	barc320_5D	barc320_5D	gwm271_5D	gwm271_5D	cfd52_5D	cfd52_5D	gwm292_5D	gwm292_5D	gwm212_5D	gwm212_5D	cfd29_5D	cfd29_5D	barc322_5D	barc322_5D	wmc160_5D	wmc160_5D	cfd183_5D	cfd183_5D	wmc357_5D	wmc357_5D	barc110_5D	barc110_5D	gdm63_5D	gdm63_5D	barc177_5D	barc177_5D	gwm269_5D	gwm269_5D	gwm565_5D	gwm565_5D	gwm654_5D	gwm654_5D	gwm272_5D	gwm272_5D	gwm459_6A	gwm459_6A	gwm334_6A	gwm334_6A	barc3_6A	barc3_6A	gwm494_6A
1	262	262	156	156	175	201	171	171	198	198	9	9	280	280	214	214	96	96	176	176	231	231	172	172	183	183	199	199	206	206	143	143	123	123	126	126	144	144	123	123	134	134	147	147	118	118	197	197	190
2	262	262	158	158	9	9	9	9	183	183	9	9	280	280	208	208	96	96	158	158	235	235	500	500	185	185	201	201	188	188	147	147	126	126	126	126	9	9	123	123	128	134	149	149	118	118	197	197	9
3	274	274	162	162	197	197	175	175	198	198	194	194	282	282	214	214	96	96	9	9	231	231	500	500	185	185	203	203	167	167	147	147	145	145	126	126	142	142	125	125	136	136	131	131	110	124	191	191	184
4	274	274	166	166	181	181	177	177	198	198	194	194	280	280	208	208	96	96	186	186	233	233	500	500	191	191	201	201	197	197	145	145	9	9	124	124	144	144	9	9	134	134	129	137	112	124	200	200	190
5	276	276	162	162	165	187	171	171	198	198	194	194	282	282	210	210	96	96	182	182	233	233	500	500	187	187	199	199	179	179	147	147	148	148	126	126	9	9	125	125	134	134	171	171	110	122	200	200	190
6	272	272	158	158	195	195	171	171	198	198	196	196	282	282	204	204	96	96	176	176	231	231	172	172	183	183	205	205	176	176	147	147	148	148	124	124	142	142	123	123	134	134	151	151	120	120	197	197	190
7	272	272	160	160	191	191	175	175	198	198	194	194	280	280	208	208	96	96	174	174	219	219	172	172	187	187	201	201	179	179	145	145	148	148	124	124	142	142	123	123	134	134	125	125	110	134	197	197	190
8	274	274	158	158	191	191	171	171	198	198	194	194	282	282	9	9	98	98	170	170	231	231	500	500	183	183	203	203	176	176	145	145	151	151	9	9	142	142	125	125	134	134	123	123	114	118	200	200	188
9	274	274	160	160	191	191	171	171	198	198	194	194	280	280	204	204	96	96	176	176	231	231	172	172	183	183	201	201	176	176	147	147	148	148	124	124	142	142	9	9	134	134	141	141	110	114	200	200	190
10	272	272	160	160	9	9	171	171	198	198	194	194	282	282	208	208	96	96	188	188	237	237	500	500	185	185	199	199	176	176	147	147	151	151	124	124	142	142	125	125	134	134	151	151	112	120	191	191	190
11	272	272	160	160	191	191	171	171	198	198	194	194	282	282	210	210	96	96	188	188	231	231	500	500	191	191	201	201	188	188	149	149	148	148	124	124	142	142	125	125	132	132	151	151	120	120	197	197	190
12	272	272	160	160	191	191	169	169	198	198	194	194	282	282	208	208	96	102	188	188	237	237	500	500	191	191	199	199	176	176	147	147	151	151	126	126	142	142	125	125	142	142	141	141	110	136	191	191	190
13	276	276	160	160	191	191	173	173	198	198	194	194	280	280	204	204	96	96	168	168	231	231	172	172	183	183	205	205	197	197	147	147	148	148	124	124	142	142	123	123	134	134	149	149	110	134	200	200	190
14	272	272	158	158	177	177	9	9	198	198	194	194	9	9	200	200	96	96	168	168	233	233	500	500	183	183	199	199	200	200	145	145	148	148	124	124	142	142	123	123	136	136	125	125	110	134	200	200	190
15	272	272	158	158	191	191	171	171	198	198	194	194	282	282	208	208	96	96	178	178	231	231	500	500	183	183	203	203	197	197	145	145	148	148	124	124	142	142	123	123	134	134	125	143	110	134	194	194	190
16	278	278	160	160	203	203	175	175	201	201	196	196	282	282	206	206	96	96	168	168	231	231	9	9	183	183	201	201	188	188	149	149	148	148	124	124	142	142	123	123	136	136	125	125	110	134	194	194	190
17	274	274	160	160	177	203	171	171	198	198	196	196	282	282	208	208	9	9	182	182	233	233	172	172	183	183	203	203	191	191	147	147	148	148	122	122	142	142	121	121	134	134	125	141	110	134	197	197	190
18	272	272	158	158	177	177	171	171	198	198	194	194	282	282	200	200	9	9	178	178	233	233	500	500	183	183	199	199	215	215	145	145	151	151	132	132	142	142	125	125	134	134	143	143	112	122	200	200	190
19	272	272	160	160	169	169	171	171	198	198	194	194	280	280	208	208	96	96	188	188	237	237	500	500	185	185	201	201	182	182	147	147	151	151	124	124	142	142	123	123	134	134	151	151	116	116	194	194	188
20	272	272	160	160	177	177	171	171	198	198	194	194	280	280	210	210	96	96	170	170	237	237	172	172	185	185	201	201	176	176	147	147	151	151	126	126	142	142	125	125	142	142	151	151	116	116	194	194	190
21	272	272	158	158	169	169	171	171	198	198	194	194	280	280	206	206	96	96	158	158	235	235	9	9	185	185	201	201	188	188	147	147	126	126	130	130	140	140	129	129	128	128	195	195	112	120	194	194	190
22	276	276	158	158	209	209	173	173	183	183	196	196	280	280	208	208	96	96	158	158	235	235	500	500	185	185	203	203	185	185	149	149	126	126	126	126	142	142	125	125	134	134	147	147	118	118	197	197	9
23	272	272	160	160	191	191	171	171	198	198	194	194	280	280	206	206	96	96	158	158	235	235	172	172	185	185	201	201	179	179	147	147	148	148	126	126	142	142	125	125	142	142	161	161	118	124	197	197	190
24	274	274	158	158	221	221	175	175	198	198	196	196	9	9	206	206	96	100	168	168	235	235	500	500	185	185	201	201	179	179	147	147	148	148	124	124	142	142	123	123	134	134	147	147	118	138	197	197	190
25	274	274	158	170	175	175	173	173	180	180	194	194	282	282	202	202	96	96	174	174	235	235	500	500	183	183	199	199	176	176	141	141	151	151	126	126	142	142	125	125	142	142	147	147	114	126	197	197	190
26	272	272	158	158	211	211	171	171	198	198	194	194	280	280	210	210	96	96	186	186	235	235	9	9	185	185	201	201	200	200	145	145	151	151	124	124	142	142	123	123	134	134	177	177	106	120	197	197	190
27	274	274	160	160	167	167	171	171	198	198	194	194	280	280	208	208	98	98	158	158	231	231	500	500	183	183	201	201	179	179	147	147	126	126	126	126	140	140	125	125	134	134	147	147	114	120	194	194	190
28	276	276	158	158	209	209	173	173	183	201	194	194	280	280	208	208	96	96	158	158	231	231	500	500	183	183	201	201	194	194	147	147	151	151	136	136	142	142	135	135	134	134	119	119	112	124	194	194	190
29	274	274	158	158	175	207	173	173	198	198	192	192	280	280	210	210	98	98	174	174	231	231	500	500	185	185	203	203	197	197	147	147	126	126	126	126	142	142	125	125	134	134	125	125	114	120	194	194	190
30	262	262	152	152	201	201	171	171	198	198	194	194	282	282	214	214	96	96	174	174	237	237	172	172	185	185	201	201	206	206	155	155	151	151	124	124	142	142	123	123	134	134	147	147	118	138	197	197	190
31	272	272	158	158	185	185	171	171	198	198	194	194	280	280	210	210	96	96	188	188	237	237	172	172	183	183	199	199	176	176	155	155	151	151	136	136	142	142	113	113	134	134	157	157	112	124	194	194	190
32	276	276	158	158	221	221	171	171	198	198	198	198	282	282	204	204	86	86	174	174	235	235	500	500	185	185	201	201	185	185	149	149	151	151	136	136	142	142	113	113	134	134	149	149	118	138	194	194	190
33	274	274	160	160	221	221	171	171	198	198	194	194	280	280	198	198	96	96	188	188	237	237	500	500	185	185	201	201	179	179	143	143	151	151	136	136	142	142	113	113	134	134	147	147	112	124	197	197	190
34	9	9	158	158	9	9	171	171	198	198	194	194	282	282	210	210	96	96	182	182	231	231	500	500	9	9	201	201	9	9	147	147	148	148	124	124	140	140	123	123	134	142	147	147	118	118	197	197	190
35	274	274	164	164	217	217	171	171	183	183	192	192	280	280	208	208	98	98	158	158	235	235	172	172	185	185	201	201	179	179	147	147	151	151	130	130	140	140	129	129	128	128	125	125	114	120	197	197	190
36	262	262	162	162	201	201	173	173	183	183	194	194	9	9	208	208	96	96	158	158	235	235	9	9	183	183	201	201	206	206	143	143	151	151	124	124	142	142	123	123	134	134	149	149	118	118	197	197	190
37	272	272	160	160	169	197	171	171	183	183	194	194	9	9	208	208	96	96	158	158	237	237	172	172	185	185	199	199	176	176	147	147	148	148	126	126	142	142	125	125	142	142	131	131	110	124	197	197	190
38	272	272	160	160	171	171	171	171	201	201	194	194	282	282	206	206	96	96	182	182	233	233	172	172	187	187	201	201	176	176	149	149	148	148	124	124	142	142	123	123	142	142	187	187	106	120	191	191	192
39	272	272	160	160	173	173	177	177	195	195	194	194	280	280	208	208	96	96	182	182	231	231	500	500	185	185	203	203	200	200	151	151	148	148	124	124	142	142	123	123	142	142	125	125	110	110	191	191	190
40	272	272	158	158	163	163	171	171	198	198	9	9	282	282	208	208	96	96	9	9	233	233	172	172	183	183	197	197	179	179	149	149	148	148	124	124	140	140	123	123	9	9	143	143	108	132	188	188	190
41	272	272	162	162	171	189	171	171	198	198	194	194	280	280	9	9	96	96	178	178	233	233	500	500	183	183	201	201	179	179	149	149	151	151	126	126	142	142	125	125	142	142	187	187	116	116	194	194	190
42	272	272	158	158	193	193	171	171	198	198	194	194	282	282	218	218	96	96	188	188	237	237	9	9	185	185	199	199	176	176	147	147	151	151	126	126	142	142	125	125	142	142	151	151	106	120	191	191	190
43	272	272	158	158	193	193	171	171	198	198	194	194	282	282	208	208	96	96	180	180	229	229	500	500	187	187	203	203	200	200	147	147	148	148	124	124	142	142	123	123	142	142	149	149	106	120	9	9	190
44	272	272	158	158	191	191	171	171	198	198	194	194	282	282	214	214	102	102	180	180	235	235	500	500	183	183	205	205	176	176	159	159	151	151	126	126	142	142	125	125	142	142	149	149	118	118	197	197	190
45	272	272	162	162	177	177	173	173	198	198	194	194	282	282	212	212	96	100	168	168	237	237	174	174	183	183	201	201	182	182	149	149	151	151	130	130	140	140	135	135	132	132	125	125	112	120	194	194	190
46	272	272	162	162	193	193	171	171	198	198	192	192	282	282	206	206	94	94	176	176	231	231	172	172	183	183	199	199	200	200	151	151	151	151	124	124	142	142	123	123	142	142	151	151	106	120	194	194	190
47	272	272	162	162	193	193	171	171	198	198	194	194	282	282	206	206	94	94	188	188	233	233	168	168	183	183	203	203	200	200	147	147	151	151	126	126	142	142	125	125	142	142	143	143	112	122	194	194	190
48	272	272	164	164	191	191	171	171	198	198	194	194	282	282	210	210	96	96	178	178	231	231	172	172	9	9	203	203	197	197	147	147	148	148	126	126	142	142	125	125	134	134	125	125	112	112	191	191	190
49	274	274	158	158	205	205	175	175	198	198	194	194	282	282	208	208	96	96	178	178	235	235	172	172	183	183	205	205	203	203	149	149	151	151	126	126	142	142	125	125	134	134	125	125	114	126	197	197	190
50	272	272	160	160	191	191	171	171	201	201	194	194	282	282	216	216	100	100	178	178	231	231	172	172	183	183	203	203	197	197	151	151	148	148	126	126	142	142	125	125	134	134	125	125	114	114	191	191	190
51	274	274	160	160	221	221	171	171	198	198	194	194	282	282	214	214	100	100	182	182	235	235	500	500	179	179	201	201	176	176	147	147	148	148	124	124	142	142	123	123	134	134	145	145	118	118	197	197	190
52	272	272	158	164	177	191	171	171	198	198	194	194	280	280	216	216	100	100	178	178	233	233	500	500	179	179	199	199	194	194	147	147	148	148	124	124	142	142	123	123	136	136	125	143	112	122	200	200	190
53	272	272	158	164	191	191	171	171	198	198	194	194	282	282	208	208	96	96	184	184	237	237	500	500	185	185	199	199	188	188	155	155	148	148	124	124	142	142	123	123	132	132	151	151	106	120	191	191	188
54	272	272	158	158	193	193	171	171	183	183	194	194	282	282	208	208	96	96	158	158	235	235	500	500	183	183	201	201	179	179	147	147	151	151	124	124	142	142	125	125	142	142	125	147	110	118	194	194	190
55	274	274	162	162	203	203	171	171	186	186	194	194	282	282	206	206	96	96	158	158	235	235	172	172	185	185	201	201	179	179	147	147	151	151	126	126	142	142	125	125	134	134	163	177	112	120	191	191	190
56	272	272	162	162	9	9	169	169	198	198	194	194	282	282	184	184	100	100	178	178	235	235	500	500	183	183	201	201	179	179	149	149	151	151	126	126	142	142	125	125	134	134	125	125	110	134	197	197	190
57	276	276	160	160	193	193	171	171	198	198	194	194	280	280	202	202	98	98	174	174	231	231	500	500	181	181	203	203	176	176	159	159	151	151	126	126	142	142	125	125	136	136	125	125	110	130	191	191	190
58	274	274	158	158	209	209	171	171	177	177	196	196	282	282	212	212	96	96	174	174	231	231	172	172	183	183	197	197	185	185	159	159	151	151	132	132	142	142	131	131	142	142	149	149	120	120	197	197	190
59	274	274	162	162	209	209	175	175	198	198	196	196	280	280	9	9	96	96	158	158	231	231	172	172	183	183	199	199	179	179	143	143	148	148	126	126	142	142	125	125	134	134	149	149	118	118	197	197	190
60	272	272	160	160	219	219	171	171	198	198	194	194	282	282	210	210	96	96	174	174	231	231	500	500	183	183	203	203	176	176	149	149	151	151	126	126	142	142	125	125	142	142	125	125	110	110	197	197	190
61	272	272	170	170	171	171	171	171	198	198	194	194	282	282	202	202	96	96	174	174	235	235	500	500	183	183	203	203	179	179	149	149	151	151	126	126	142	142	125	125	142	142	125	125	110	110	197	197	188
62	274	274	164	164	207	207	171	171	198	198	194	194	280	280	206	206	96	96	174	174	235	235	500	500	185	185	201	201	194	194	147	147	126	126	126	126	142	142	125	125	134	134	149	149	118	118	197	197	190
63	274	274	158	158	191	191	171	171	198	198	194	194	280	280	208	208	96	96	176	176	235	235	172	172	177	177	203	203	9	9	149	149	151	151	126	126	142	142	125	125	142	142	151	151	106	120	191	191	190
64	276	276	160	164	223	223	173	173	195	195	9	9	280	280	208	208	96	96	158	158	231	231	172	172	187	187	199	199	194	194	155	155	151	151	136	136	142	142	113	113	134	134	135	135	118	118	209	209	190
65	274	274	160	160	177	177	173	173	186	186	196	196	282	282	206	206	100	100	184	184	233	233	500	500	185	185	203	203	188	188	147	147	148	148	126	126	9	9	123	123	132	132	147	147	118	118	191	191	188
66	272	272	162	162	173	173	171	171	198	198	194	194	280	280	204	204	96	96	182	182	235	235	500	500	185	185	201	201	176	176	147	147	151	151	126	126	142	142	123	123	134	134	149	149	118	138	197	197	190
67	274	274	9	9	219	219	171	171	184	184	194	194	282	282	9	9	9	9	174	174	235	235	500	500	183	183	207	207	176	176	159	159	148	148	122	122	142	142	131	131	134	134	147	147	118	118	197	197	190
68	272	272	158	162	191	191	171	171	198	198	194	194	9	9	200	210	96	96	188	188	235	235	172	172	185	185	201	201	176	176	147	147	148	148	126	126	142	142	123	123	134	134	161	161	116	124	194	194	190
69	9	9	158	158	217	217	171	171	198	198	9	9	282	282	208	208	96	96	158	158	235	235	172	172	185	185	9	9	176	176	147	147	138	138	128	128	142	142	127	127	142	142	147	147	118	118	194	194	190
70	264	264	152	152	201	201	171	171	186	186	194	194	282	282	214	214	96	96	176	176	231	231	172	172	183	183	199	199	185	185	143	143	151	151	126	126	142	142	131	131	134	134	131	131	118	118	197	197	190
71	268	268	152	152	243	243	171	171	183	183	194	194	282	282	214	214	96	96	174	174	231	231	172	172	183	183	199	199	182	182	147	147	126	126	128	128	142	142	123	123	134	134	139	139	106	120	194	194	188
72	280	280	158	158	203	203	171	171	198	198	196	196	280	280	208	208	96	96	188	188	237	237	172	172	185	185	199	199	191	191	149	149	148	148	134	134	142	142	125	125	142	142	113	113	106	120	194	194	190
73	272	272	156	156	191	191	173	173	201	201	194	194	280	280	206	206	98	98	190	190	233	233	172	172	187	187	201	201	203	203	149	149	148	148	126	126	144	144	125	125	134	134	123	123	112	122	194	194	190
74	272	272	160	160	181	181	171	171	198	198	194	194	280	280	208	208	96	96	196	196	237	237	174	174	183	183	199	199	182	182	145	145	126	126	130	130	142	142	121	121	134	134	143	143	110	124	197	197	190
75	270	270	166	166	187	187	179	179	198	198	194	194	284	284	206	206	94	94	172	172	235	235	174	174	181	181	201	201	185	185	147	147	148	148	128	128	142	142	121	121	134	134	147	147	118	118	200	200	190
76	274	274	158	158	217	217	171	171	183	183	196	196	282	282	206	206	96	96	188	188	237	237	500	500	185	185	199	199	191	191	147	147	151	151	124	124	142	142	125	125	142	142	151	151	116	116	197	197	190
77	274	274	158	158	223	223	173	173	184	184	194	194	282	282	208	208	96	96	158	158	235	235	500	500	185	185	203	203	179	179	157	157	148	148	128	128	142	142	123	123	9	9	147	147	118	118	194	194	190
78	274	274	158	158	197	197	171	171	201	201	194	194	280	280	208	208	96	96	158	158	231	231	172	172	183	183	199	199	194	194	155	155	126	126	128	128	142	142	125	125	134	134	149	159	116	124	197	197	190
79	276	276	158	158	211	211	173	173	198	198	194	194	280	280	214	214	96	96	176	176	231	231	172	172	183	183	203	203	176	176	159	159	148	148	126	126	142	142	123	123	136	136	125	125	114	114	197	197	188
80	274	274	158	158	191	191	173	173	198	198	196	196	280	280	208	208	96	96	188	188	231	231	172	172	183	183	199	199	176	176	147	147	151	151	128	128	142	142	123	123	134	134	123	123	114	114	200	200	188
81	274	274	158	158	197	197	173	173	198	198	194	194	280	280	214	214	96	96	176	176	231	231	500	500	183	183	203	203	179	179	149	149	148	148	126	126	142	142	123	123	136	136	123	123	106	120	200	200	190
82	274	274	152	152	203	203	171	171	198	198	194	194	282	282	208	208	96	96	176	176	231	231	172	172	183	183	199	199	185	185	143	143	151	151	122	122	142	142	123	123	134	134	147	147	118	118	197	197	190
83	272	272	158	158	179	179	171	171	198	198	194	194	282	282	208	208	96	96	178	178	233	233	500	500	183	183	203	203	200	200	147	147	148	148	126	126	142	142	123	123	134	134	143	143	112	122	200	200	190
84	274	274	160	160	197	197	171	171	201	201	196	196	280	280	204	204	96	100	172	172	229	229	500	500	183	183	199	199	200	200	149	149	148	148	126	126	142	142	125	125	132	132	179	179	116	124	191	191	190
85	272	272	162	162	181	181	171	171	201	201	194	194	280	280	210	210	96	96	186	186	235	235	500	500	183	183	203	203	173	173	145	145	145	145	128	128	142	142	131	131	132	132	113	113	104	120	209	209	190
86	274	274	166	166	187	187	173	173	201	201	192	192	280	280	206	206	96	96	190	190	231	231	500	500	183	183	9	9	185	185	145	145	142	142	130	130	140	140	123	123	142	142	177	177	112	122	194	194	190
87	274	274	160	160	207	207	171	171	186	186	194	194	282	282	208	208	96	96	174	174	233	233	500	500	183	183	203	203	179	179	147	147	126	126	128	128	142	142	125	125	134	134	125	161	114	114	197	197	190
88	274	274	164	164	191	191	171	171	183	183	194	194	280	280	208	208	96	96	188	188	231	231	500	500	183	183	201	201	185	185	155	155	151	151	126	126	142	142	115	115	134	134	123	123	110	110	194	194	190
89	262	262	9	9	9	9	171	171	198	198	9	9	282	282	9	9	9	9	158	158	235	235	500	500	185	185	201	201	185	185	147	147	148	148	126	126	142	142	125	125	134	134	147	147	118	118	197	197	190
90	276	276	9	9	9	9	171	171	183	183	9	9	280	280	9	9	9	9	158	158	235	235	500	500	185	185	201	201	185	185	147	147	126	126	126	126	142	142	125	125	134	134	123	123	110	110	194	194	9
91	272	272	9	9	9	9	171	171	189	189	9	9	282	282	9	9	9	9	174	174	235	235	500	500	185	185	201	201	176	176	143	143	151	151	126	126	142	142	9	9	134	134	147	147	114	114	197	197	190
92	272	272	9	9	9	9	171	171	198	198	9	9	280	280	9	9	9	9	176	176	235	235	500	500	183	183	201	201	185	185	143	143	148	148	9	9	9	9	9	9	134	134	147	147	118	118	197	197	186
93	276	276	9	9	9	9	175	175	198	198	9	9	282	282	9	9	9	9	174	174	231	231	500	500	183	183	201	201	185	185	159	159	148	148	134	134	142	142	131	131	142	142	131	131	120	120	197	197	190
94	274	274	162	162	185	185	171	171	198	198	192	192	282	282	198	198	96	96	170	170	231	231	500	500	185	185	201	201	179	179	147	147	148	148	122	122	142	142	121	121	142	142	133	133	112	122	200	200	190
95	268	268	158	160	183	183	9	9	198	198	194	194	280	280	198	198	96	96	182	182	233	233	500	500	183	183	201	201	191	219	143	143	145	145	126	126	142	142	125	125	134	134	9	9	110	122	200	200	190
96	276	276	162	162	171	171	171	171	198	198	196	196	280	280	212	212	96	96	182	182	233	233	172	172	185	185	201	201	182	182	155	155	126	126	124	124	142	142	123	123	142	142	147	147	110	122	191	191	190
97	274	274	160	160	175	203	171	171	198	198	9	9	280	280	198	198	98	98	178	178	231	231	172	172	187	187	205	205	179	203	147	147	154	154	126	126	142	142	125	125	134	134	9	9	112	122	200	200	190
98	268	268	160	160	169	169	177	177	198	198	194	194	280	280	198	198	96	96	186	186	231	231	172	172	183	183	201	201	185	185	147	147	154	154	122	122	142	142	121	121	142	142	9	9	106	114	200	200	190
99	272	272	162	162	171	171	171	171	198	198	194	194	282	282	208	208	96	96	178	178	233	233	500	500	185	185	201	201	179	179	149	149	151	151	126	126	142	142	125	125	134	134	151	151	112	124	200	200	190
100	272	272	160	160	171	171	177	177	198	198	194	194	280	280	212	212	98	98	190	190	9	9	9	9	183	183	201	201	185	185	147	147	9	9	124	124	142	142	123	123	134	134	141	141	110	132	191	191	190
101	276	276	158	158	171	171	171	171	198	198	196	196	280	280	212	212	96	96	190	190	237	237	172	172	183	183	199	199	176	176	147	147	126	126	124	124	142	142	123	123	134	134	173	173	116	116	194	194	190
102	276	276	160	160	177	177	171	171	201	201	194	194	280	280	208	208	96	96	158	158	235	235	500	500	185	185	201	201	179	179	147	147	151	151	124	124	142	142	123	123	142	142	149	149	118	118	194	194	9
103	270	270	164	164	173	183	177	177	198	198	194	194	280	280	200	212	96	100	182	182	235	235	500	500	183	183	203	203	179	179	149	149	148	148	122	122	142	142	121	121	134	134	125	125	116	120	191	191	190
104	270	270	9	9	171	179	171	171	198	198	194	194	282	282	214	214	94	108	184	184	233	233	500	500	187	187	201	201	179	179	147	147	148	148	124	124	142	142	123	123	134	134	125	141	110	134	194	194	190
105	272	272	9	9	167	167	9	9	198	198	194	194	282	282	208	208	98	98	178	178	231	231	174	174	183	183	201	201	182	182	153	153	148	148	124	124	142	142	123	123	134	134	149	149	110	120	191	191	192
106	268	268	162	162	173	173	171	171	198	198	194	194	282	282	214	214	96	96	172	172	233	233	9	9	183	183	201	201	191	206	149	149	9	9	122	122	142	142	121	121	134	134	125	141	110	132	191	191	190
107	270	270	150	162	167	183	171	171	198	198	194	194	9	9	210	210	98	98	164	164	233	233	500	500	183	183	201	201	179	179	149	149	126	126	122	122	142	142	121	121	132	132	125	125	114	122	206	206	190
108	274	274	144	144	179	179	171	171	198	198	194	194	280	280	202	202	100	100	182	182	237	237	9	9	183	183	203	203	182	182	149	149	148	148	124	124	142	142	123	123	134	134	125	125	114	122	191	191	190
109	272	272	148	148	199	199	177	177	198	198	9	9	282	282	206	206	96	96	9	9	233	233	500	500	177	177	201	201	179	179	149	149	148	148	120	120	142	142	119	119	132	132	143	143	110	124	191	191	190
110	284	284	162	162	173	173	171	171	198	198	194	194	284	284	208	208	94	94	184	184	235	235	500	500	181	181	201	201	170	170	149	149	148	148	132	132	140	140	131	131	132	132	143	143	110	134	191	191	190
111	282	282	164	164	199	199	173	173	198	198	194	194	282	282	208	208	96	96	190	190	233	233	172	172	177	177	201	201	185	185	149	149	148	148	122	122	142	142	121	121	134	134	143	143	110	132	9	9	190
112	272	272	160	164	197	197	173	173	198	198	194	194	282	282	204	204	96	96	174	174	231	231	172	172	177	177	201	201	176	191	147	147	148	148	122	122	142	142	121	121	134	134	141	141	110	138	191	191	190
113	274	274	168	168	175	201	171	171	198	198	194	194	280	280	210	210	96	96	176	176	237	237	172	172	181	181	201	201	179	179	149	149	148	148	9	9	142	142	123	123	132	142	139	139	9	9	197	197	190
114	272	272	162	162	173	173	171	171	198	198	194	194	282	282	212	212	96	96	180	180	239	239	500	500	185	185	201	201	191	191	147	147	148	148	132	132	140	140	131	131	134	134	159	159	110	118	191	191	190
115	272	272	166	166	167	167	171	171	198	198	196	196	282	282	210	210	98	98	9	9	231	231	172	172	183	183	201	201	182	182	153	153	148	148	126	126	144	144	129	129	134	134	157	157	110	120	191	191	190
116	276	276	162	162	171	171	171	171	198	198	194	194	282	282	212	212	98	98	192	192	233	233	500	500	191	191	201	201	182	182	151	151	151	151	122	122	142	142	121	121	134	134	165	165	114	124	191	191	190
117	272	272	162	162	173	173	171	171	198	198	194	194	282	282	208	208	96	96	188	188	237	237	500	500	185	185	199	199	176	176	147	147	126	126	124	124	142	142	123	123	134	134	141	141	114	124	194	194	190
118	274	274	156	156	173	173	171	171	198	198	194	194	280	280	210	210	96	96	178	178	233	233	172	172	185	185	201	201	194	194	149	149	148	148	126	126	142	142	125	125	134	134	171	171	110	120	191	191	190
119	272	272	9	9	171	199	173	173	198	198	194	194	282	282	9	9	96	96	180	180	231	231	172	172	183	183	201	201	191	191	149	149	148	148	122	122	142	142	121	121	142	142	141	141	110	132	191	191	190
120	276	276	160	160	209	209	173	173	198	198	194	194	282	282	208	208	96	96	158	158	231	231	9	9	185	185	201	201	191	191	145	145	126	126	126	126	142	142	125	125	134	134	125	125	118	138	194	194	190
121	272	272	160	160	177	177	173	173	198	198	194	194	280	280	204	204	96	96	176	176	231	231	170	170	183	183	203	203	194	194	145	145	126	126	126	126	142	142	125	125	136	136	123	147	112	114	197	197	190
122	274	274	174	174	217	217	171	171	198	198	194	194	282	282	206	206	98	98	174	174	231	231	154	154	183	183	201	201	179	179	147	147	148	148	124	124	142	142	123	123	134	134	165	165	120	120	197	197	190
123	272	272	158	158	169	225	165	165	198	198	194	194	280	280	210	210	96	96	172	172	231	231	500	500	181	181	199	199	191	191	149	149	145	145	122	122	142	142	121	121	134	134	175	175	108	120	191	191	190
124	274	274	160	160	169	169	171	171	198	198	196	196	282	282	220	220	96	96	184	184	231	231	172	172	185	185	201	201	182	182	145	145	148	148	9	9	140	140	9	9	134	134	185	185	112	118	197	197	9
125	272	272	162	162	169	169	171	171	198	198	194	194	280	280	210	210	96	96	166	166	237	237	500	500	185	185	201	201	182	182	147	147	148	148	138	138	140	140	9	9	134	134	183	183	120	120	200	200	190
126	272	272	160	160	169	169	171	171	198	198	194	194	280	280	210	210	96	96	166	166	237	237	500	500	9	9	201	201	182	182	147	147	151	151	124	124	142	142	123	123	134	134	151	151	116	138	200	200	192
127	274	274	158	158	171	209	171	171	198	198	194	194	282	282	206	206	96	96	178	178	235	235	500	500	9	9	201	201	179	179	145	145	148	148	124	124	142	142	123	123	134	134	179	179	120	120	197	197	190
128	274	274	160	160	177	177	171	171	198	198	196	196	282	282	208	208	96	96	176	176	233	233	500	500	185	185	197	197	179	179	147	147	148	148	124	124	140	140	9	9	128	128	145	145	120	120	206	206	190
129	272	272	162	162	173	173	9	9	198	198	194	194	284	284	208	208	96	96	178	178	235	235	500	500	185	185	201	201	182	182	145	145	151	151	132	132	142	142	131	131	9	9	143	143	106	122	197	197	190
130	272	272	158	158	207	207	171	171	198	198	194	194	282	282	210	210	96	96	178	178	235	235	500	500	185	185	201	201	182	182	145	145	148	148	124	124	142	142	123	123	128	128	9	9	106	106	197	197	188
131	272	272	158	158	175	211	171	171	198	198	194	194	282	282	214	214	98	98	176	176	237	237	174	174	185	185	201	201	179	179	153	153	148	148	124	124	142	142	123	123	128	128	179	179	106	120	197	197	190
132	274	274	164	164	173	173	171	171	204	204	194	194	282	282	208	208	96	96	182	182	231	231	500	500	185	185	201	201	173	173	145	145	148	148	130	130	140	140	129	129	9	9	9	9	108	120	197	197	190
133	274	274	158	158	177	177	171	171	198	198	194	194	282	282	208	208	96	96	9	9	237	237	500	500	185	185	201	201	200	200	153	153	148	148	124	124	142	142	123	123	132	132	153	177	120	138	197	197	190
134	274	274	162	162	177	217	171	171	198	198	194	194	284	284	206	206	96	96	180	180	235	235	500	500	185	185	201	201	182	182	153	153	148	148	132	132	140	140	131	131	128	128	191	191	106	120	197	197	190
135	274	274	158	158	207	207	171	171	198	198	194	194	280	280	210	210	96	96	184	184	237	237	174	174	185	185	9	9	182	182	153	153	148	148	124	124	142	142	123	123	128	128	183	183	120	120	200	200	190
136	272	272	160	160	173	173	173	173	198	198	9	9	280	280	208	208	96	96	184	184	235	235	500	500	185	185	201	201	179	179	153	153	151	151	124	124	142	142	123	123	128	128	183	183	112	120	200	200	190
137	274	274	158	158	9	9	171	171	195	195	194	194	282	282	208	208	94	94	182	182	233	233	174	174	183	183	201	201	176	176	147	147	148	148	124	124	142	142	123	123	134	134	161	161	106	120	197	197	190
138	272	272	158	158	169	169	9	9	198	198	194	194	282	282	206	206	94	94	184	184	233	233	500	500	9	9	203	203	179	179	145	145	148	148	124	124	142	142	123	123	128	128	197	197	112	120	182	200	190
139	262	262	158	158	199	199	171	171	183	183	196	196	282	282	206	206	96	96	168	168	233	233	172	172	183	183	199	199	179	205	149	149	142	142	130	130	140	140	129	129	134	134	145	145	116	120	197	197	190
140	274	274	158	158	217	217	9	9	198	198	194	194	282	282	210	210	98	98	174	174	231	231	174	174	181	181	201	201	179	179	151	151	148	148	130	130	140	140	129	129	134	134	193	193	120	120	197	197	190
141	274	274	160	160	171	171	175	175	198	198	196	196	280	280	206	206	96	96	170	170	237	237	178	178	185	185	201	201	182	182	147	147	148	148	130	130	140	140	9	9	134	134	125	125	114	138	194	194	190
142	272	272	160	160	167	167	171	171	200	200	196	196	282	282	208	208	96	96	178	178	231	231	500	500	181	181	201	201	179	179	145	145	148	148	132	132	142	142	125	125	134	134	169	169	122	122	197	197	190
143	274	274	158	158	177	177	9	9	198	198	194	194	280	280	202	202	96	96	198	198	231	231	168	168	183	183	203	203	197	197	147	147	148	148	124	124	142	142	123	123	142	142	161	161	112	124	203	203	190
144	9	9	158	158	175	175	171	171	183	183	196	196	282	282	208	208	96	96	158	158	235	235	500	500	185	185	201	201	179	179	147	147	151	151	124	124	142	142	123	123	134	134	147	147	118	118	197	197	190
145	272	272	158	158	171	171	9	9	198	198	194	194	280	280	202	202	96	96	174	174	231	231	9	9	183	183	201	201	182	203	143	143	151	151	126	126	142	142	125	125	134	134	153	183	112	122	200	200	190
146	276	276	158	158	9	9	171	171	198	198	196	196	280	280	210	210	96	96	190	190	237	237	500	500	187	187	201	201	173	173	147	147	126	126	124	124	142	142	123	123	142	142	175	175	116	122	194	194	190
147	272	272	158	158	9	9	171	171	198	198	196	196	280	280	216	216	96	96	168	168	233	233	500	500	185	185	201	201	182	182	157	157	126	126	126	126	142	142	125	125	134	134	121	121	116	140	194	194	190
148	274	274	160	160	191	191	167	167	198	198	194	194	282	282	208	208	96	98	190	190	231	231	172	172	183	183	201	201	179	179	143	143	160	160	122	122	142	142	121	121	134	134	163	163	110	120	200	200	190
149	272	272	158	158	193	193	171	171	198	198	194	194	282	282	208	208	96	96	188	188	237	237	172	172	185	185	197	197	176	176	147	147	126	126	124	124	142	142	123	123	134	134	189	189	116	122	194	194	190
150	276	276	162	162	171	171	173	173	198	198	196	196	282	282	214	214	98	98	164	164	233	233	500	500	183	183	201	201	182	182	155	155	154	154	126	126	142	142	125	125	134	134	183	183	112	124	200	200	190
151	276	276	164	164	209	209	173	173	201	201	9	9	280	280	208	208	96	96	182	182	231	231	174	174	183	183	199	199	179	179	149	149	148	148	124	124	144	144	123	123	134	134	169	169	106	120	197	197	190
152	278	278	158	158	203	203	173	173	183	183	194	194	284	284	208	208	96	96	172	172	237	237	172	172	181	181	201	201	191	191	149	149	145	145	126	126	142	142	125	125	134	134	157	157	118	118	197	197	190
153	272	272	158	158	209	209	171	171	198	198	194	194	282	282	208	208	96	96	182	182	231	231	174	174	9	9	207	207	9	9	149	149	148	148	128	128	140	140	131	131	134	134	163	163	106	120	197	197	190
154	274	274	162	162	173	173	171	171	183	183	194	194	282	282	208	208	96	96	174	174	235	235	500	500	9	9	199	199	206	206	147	147	151	151	124	124	142	142	123	123	134	134	147	147	112	124	197	197	190
155	276	276	174	174	169	169	171	171	198	198	196	196	282	282	210	210	96	96	180	180	231	231	168	168	185	185	201	201	182	182	149	149	151	151	130	130	140	140	129	129	128	128	157	157	110	122	194	194	190
156	270	270	158	158	9	9	177	177	198	198	194	194	282	282	206	206	98	98	190	190	233	233	500	500	183	183	201	201	188	188	149	149	148	148	122	122	142	142	121	121	134	134	181	181	112	124	197	197	190
157	274	274	160	160	207	207	171	171	198	198	194	194	280	280	204	204	96	96	176	176	231	231	500	500	185	185	199	199	182	182	149	149	148	148	126	126	142	142	125	125	134	134	125	125	110	110	194	194	190
158	272	272	160	160	175	175	171	171	183	183	194	194	282	282	208	208	96	96	178	178	231	231	500	500	185	185	201	201	179	179	149	149	148	148	126	126	142	142	125	125	142	142	125	125	110	116	191	191	190
159	270	270	162	162	171	171	171	171	198	198	194	194	282	282	210	210	100	100	182	182	233	233	174	174	183	183	203	203	179	179	149	149	148	148	124	124	142	142	123	123	134	134	125	125	110	132	191	191	190
160	274	274	168	168	205	205	171	171	201	201	194	194	280	280	206	206	96	96	174	174	233	233	500	500	183	183	9	9	167	167	151	151	148	148	124	124	142	142	123	123	142	142	147	147	110	130	191	191	190
161	272	272	158	164	173	193	173	173	198	198	194	194	280	280	202	202	96	96	188	188	237	237	500	500	185	185	205	205	167	167	149	149	148	148	126	126	142	142	125	125	142	142	153	153	106	120	194	194	190
162	272	272	158	158	173	173	177	177	198	198	194	194	280	280	206	206	98	98	164	164	237	237	500	500	183	183	199	199	194	194	147	147	142	142	124	124	142	142	123	123	132	132	175	175	112	120	191	191	190
163	270	270	158	158	173	173	171	171	198	198	194	194	280	280	212	212	100	100	176	176	233	233	500	500	183	183	203	203	185	185	147	147	148	148	124	124	142	142	123	123	134	134	125	141	110	132	191	191	190
164	272	272	164	164	171	171	177	177	198	198	194	194	280	280	210	210	100	100	174	174	233	233	500	500	185	185	201	201	182	182	147	147	148	148	124	124	142	142	123	123	132	132	143	143	110	130	191	191	190
165	272	272	160	160	171	171	171	171	198	198	194	194	280	280	208	208	96	96	176	176	233	233	500	500	185	185	203	203	179	179	147	147	148	148	124	124	142	142	123	123	142	142	143	143	110	130	191	191	190
166	266	266	168	172	165	165	173	173	198	198	194	194	280	280	206	206	96	96	180	180	233	233	500	500	185	185	201	201	176	176	151	151	148	148	124	124	142	142	123	123	142	142	141	141	110	136	191	191	190
167	272	272	164	164	217	217	171	171	198	198	194	194	284	284	208	208	96	96	180	180	233	233	9	9	185	185	201	201	161	161	141	141	148	148	9	9	142	142	9	9	9	9	125	125	106	120	206	206	190
168	272	272	160	160	175	175	173	173	198	198	9	9	282	282	208	208	96	96	174	174	233	233	500	500	185	185	205	205	194	194	147	147	148	148	126	126	142	142	125	125	134	134	9	9	116	116	191	191	190
169	272	272	160	160	183	205	171	171	198	198	194	194	280	280	210	210	9	9	182	182	237	237	9	9	183	183	203	203	182	182	149	149	148	148	124	124	142	142	123	123	134	134	125	125	114	120	197	197	190
170	276	276	156	160	207	207	171	171	198	198	192	192	280	280	206	206	96	96	174	174	237	237	172	172	9	9	201	201	194	194	149	149	148	148	124	124	142	142	123	123	134	134	143	143	100	134	191	191	190
171	270	270	156	160	161	173	171	171	195	195	194	194	282	282	216	216	96	96	176	176	235	235	500	500	183	183	201	201	179	179	149	149	148	148	122	122	142	142	121	121	134	134	125	125	110	110	197	197	190
172	272	272	160	160	179	179	171	171	198	198	194	194	282	282	214	214	96	96	172	172	235	235	500	500	185	185	205	205	179	179	145	145	148	148	122	122	142	142	121	121	142	142	143	143	110	134	194	194	190
173	272	272	160	160	171	171	171	171	198	198	194	194	282	282	208	208	96	96	178	178	233	233	9	9	183	183	201	201	179	179	149	149	148	148	124	124	142	142	123	123	134	134	187	187	120	120	191	191	190
174	272	272	160	160	189	189	173	173	198	198	194	194	282	282	208	208	96	96	184	184	235	235	500	500	181	181	205	205	179	179	149	149	148	148	126	126	142	142	125	125	142	142	143	143	110	136	194	194	190
175	274	274	160	160	211	211	171	171	198	198	194	194	280	280	200	200	96	96	176	176	235	235	500	500	183	183	203	203	185	185	149	149	148	148	122	122	142	142	121	121	134	134	125	125	114	114	197	197	190
176	270	270	160	160	169	169	171	171	198	198	194	194	282	282	208	208	96	96	174	174	237	237	172	172	185	185	199	199	179	179	147	147	148	148	126	126	142	142	125	125	134	134	125	125	116	116	194	194	190
177	274	274	160	160	197	197	171	171	201	201	196	196	280	280	210	210	96	96	178	178	231	231	500	500	183	183	201	201	179	179	149	149	148	148	124	124	142	142	123	123	132	132	125	125	110	110	197	197	190
178	274	274	160	160	205	205	171	171	198	198	194	194	280	280	208	208	96	96	178	178	231	231	172	172	181	181	201	201	179	179	149	149	148	148	126	126	142	142	123	123	132	132	125	125	110	130	200	200	190
179	272	272	160	160	173	173	173	173	198	198	9	9	282	282	208	208	100	100	174	174	233	233	500	500	183	183	199	199	197	197	151	151	148	148	124	124	142	142	123	123	142	142	125	125	110	110	194	194	190
180	272	272	160	160	171	171	171	171	204	204	194	194	282	282	210	210	100	100	174	174	233	233	174	174	181	181	201	201	200	200	149	149	148	148	124	124	142	142	123	123	134	134	125	125	110	110	197	197	190
181	266	266	164	164	165	165	171	171	198	198	194	194	280	280	206	206	96	96	186	186	233	233	500	500	179	179	201	201	185	185	147	147	148	148	122	122	142	142	121	121	134	134	125	125	120	120	194	194	190
182	270	270	164	164	171	171	177	177	198	198	194	194	282	282	208	208	96	96	178	178	235	235	500	500	185	185	201	201	182	182	149	149	148	148	122	122	142	142	121	121	134	134	125	125	110	110	191	191	190
183	272	272	160	160	169	169	171	171	207	207	194	194	282	282	206	206	96	96	188	188	233	233	170	170	183	183	201	201	194	213	145	145	148	148	126	126	142	142	125	125	134	134	125	125	106	120	191	191	190
184	9	9	160	160	171	171	171	171	192	192	192	192	284	284	208	208	96	96	178	178	233	233	174	174	183	183	199	199	203	203	147	147	126	126	124	124	142	142	123	123	134	134	125	125	114	114	194	194	190
185	272	272	162	162	169	169	169	169	198	198	194	194	282	282	204	204	96	96	178	178	233	233	172	172	183	183	201	201	182	182	149	149	148	148	9	9	140	140	9	9	128	128	125	153	112	122	197	197	190
186	270	270	158	158	173	215	171	171	198	198	194	194	280	280	208	208	96	96	186	186	233	233	500	500	183	183	203	203	185	185	147	147	148	148	124	124	142	142	123	123	142	142	125	125	110	132	194	194	188
187	272	272	164	164	161	161	171	171	201	201	194	194	282	282	208	208	96	96	176	176	9	9	174	174	185	185	201	201	179	179	149	149	145	145	122	122	142	142	121	121	132	132	125	125	110	110	200	200	190
188	272	272	160	160	177	177	171	171	198	198	194	194	280	280	206	206	96	96	174	174	233	233	172	172	183	183	201	201	179	179	145	145	148	148	124	124	142	142	123	123	134	134	125	125	108	132	197	197	190
189	272	272	160	160	213	213	173	173	198	198	194	194	278	278	204	204	96	96	190	190	219	219	168	168	183	183	203	203	191	191	153	153	126	126	126	126	144	144	125	125	142	142	123	123	110	122	197	197	190
190	272	272	162	162	217	217	171	171	198	198	194	194	280	280	208	208	96	96	166	166	233	233	172	172	179	179	201	201	197	197	9	9	135	135	124	124	9	9	123	123	132	132	9	9	112	128	194	194	190
191	272	272	156	156	177	177	173	173	198	198	194	194	284	284	210	210	94	94	9	9	235	235	500	500	185	185	199	199	182	182	145	145	148	148	128	128	142	142	127	127	134	134	141	141	112	112	206	206	190
192	272	272	156	160	179	179	171	171	198	198	194	194	282	282	198	198	96	96	172	172	235	235	170	170	183	183	201	201	170	185	149	149	126	126	126	126	142	142	125	125	134	134	155	155	112	122	200	200	190
193	274	274	160	160	187	187	171	171	196	196	194	194	280	280	208	208	94	104	178	178	233	233	164	164	181	181	201	201	209	209	145	145	148	148	124	124	142	142	123	123	132	132	161	161	114	124	209	209	190
194	272	272	164	164	223	223	173	173	198	198	194	194	282	282	210	210	96	96	174	174	233	233	500	500	187	187	201	201	188	188	147	147	145	145	124	124	142	142	123	123	134	134	125	125	114	122	194	194	190
195	272	272	162	162	191	191	171	171	198	198	194	194	282	282	204	204	96	96	186	186	9	9	174	174	185	185	199	199	191	191	147	147	145	145	126	126	142	142	125	125	134	134	167	167	112	112	194	194	190
196	272	272	160	160	187	187	171	171	198	198	196	196	282	282	208	208	98	98	184	184	229	229	170	170	197	197	201	201	170	170	147	147	145	145	122	122	142	142	121	121	134	134	141	141	112	122	197	197	190
197	272	272	168	178	177	177	173	173	198	198	192	192	280	280	208	208	96	96	188	188	229	229	500	500	197	197	203	203	185	185	145	145	145	145	124	124	142	142	123	123	134	134	171	171	110	122	197	197	190
198	272	272	162	162	175	175	171	171	198	198	194	194	282	282	210	210	98	98	172	172	235	235	176	176	179	179	199	199	173	173	147	147	148	148	124	124	142	142	123	123	134	134	169	169	112	122	191	191	190
199	272	272	162	162	173	173	171	171	198	198	194	194	282	282	210	210	96	96	182	182	237	237	500	500	9	9	201	201	182	182	147	147	148	148	126	126	142	142	125	125	134	134	187	187	110	122	194	194	190
200	274	274	158	158	173	173	171	171	9	9	194	194	282	282	212	212	96	96	172	172	237	237	172	172	181	181	201	201	179	179	145	145	148	148	124	124	142	142	123	123	134	134	167	167	112	112	197	197	190
201	274	274	160	160	193	193	171	171	198	198	194	194	280	280	210	210	106	106	178	178	235	235	174	174	185	185	201	201	197	197	145	145	145	145	126	126	142	142	123	123	132	132	165	165	112	124	194	194	190
202	272	272	156	156	191	191	173	173	201	201	194	194	280	280	198	198	96	96	188	188	233	233	172	172	183	183	201	201	188	188	143	143	135	135	132	132	142	142	123	123	134	134	131	131	112	120	197	197	188
203	272	272	162	162	175	175	171	171	186	186	194	194	280	280	206	206	98	98	174	174	233	233	172	172	185	185	201	201	182	182	147	147	151	151	126	126	142	142	9	9	134	134	131	131	112	118	197	197	190
204	274	274	164	164	181	181	177	177	195	195	194	194	280	280	198	198	96	96	186	186	233	233	174	174	185	185	199	199	9	9	145	145	145	145	130	130	144	144	121	121	134	134	131	131	112	122	197	197	190
205	274	274	156	156	179	197	179	179	195	195	194	194	282	282	198	210	96	96	172	172	233	233	170	170	183	183	201	201	170	170	145	145	148	148	124	124	142	142	125	125	134	134	157	157	112	120	194	194	190
206	270	270	164	164	173	173	173	173	198	198	194	194	280	280	206	206	96	96	190	190	235	235	174	174	183	183	205	205	182	182	147	147	126	126	134	134	142	142	125	125	134	134	129	129	112	120	194	194	190
207	272	272	160	160	173	173	179	179	198	198	194	194	282	282	198	198	96	96	176	176	233	233	500	500	183	183	201	201	188	188	149	149	126	126	128	128	142	142	125	125	134	134	163	163	112	120	194	194	190
208	270	270	160	160	181	221	173	173	186	186	194	194	9	9	198	198	96	96	174	174	235	235	174	174	183	183	199	199	185	185	147	147	148	148	126	126	144	144	127	127	132	132	159	159	112	124	200	200	188
209	274	274	166	166	207	207	173	173	198	198	194	194	282	282	212	212	98	98	176	176	233	233	174	174	183	183	201	201	197	197	147	147	9	9	128	128	142	142	121	121	134	134	161	161	112	124	197	197	190
210	9	9	158	158	197	197	179	179	198	198	192	192	282	282	204	204	96	96	176	176	235	235	172	172	183	183	201	201	197	197	145	145	148	148	124	124	142	142	123	123	142	142	159	159	112	122	191	191	190
211	272	272	156	156	191	191	179	179	201	201	194	194	280	280	208	208	96	96	188	188	235	235	500	500	183	183	199	199	200	200	147	147	135	135	126	126	144	144	125	125	134	134	159	159	112	122	194	194	188
212	272	272	156	156	179	179	9	9	195	195	194	194	280	280	192	192	98	98	170	170	235	235	174	174	183	183	201	201	185	185	147	147	148	148	128	128	142	142	125	125	134	134	125	125	112	122	206	206	190
213	270	270	158	158	243	243	171	171	189	189	194	194	280	280	204	204	96	96	188	188	233	233	172	172	183	183	203	203	179	179	159	159	151	151	128	128	142	142	123	123	142	142	123	123	112	124	194	194	190
214	272	272	158	158	191	223	171	171	195	195	194	194	280	280	208	208	96	96	178	178	233	233	172	172	181	181	203	203	200	200	147	147	148	148	126	126	142	142	123	123	136	136	143	143	112	122	200	200	190
215	272	272	156	156	191	191	173	173	198	198	194	194	280	280	206	206	96	96	188	188	237	237	174	174	185	185	199	199	206	206	147	147	126	126	124	124	144	144	123	123	134	134	159	159	112	122	194	194	190
216	272	272	162	162	171	171	171	171	198	198	194	194	282	282	210	210	100	100	166	166	235	235	500	500	185	185	203	203	176	176	147	147	148	148	126	126	142	142	123	123	142	142	147	147	118	118	194	194	190
217	272	272	158	158	205	223	171	171	198	198	194	194	282	282	200	214	100	100	172	172	231	231	500	500	185	185	201	201	185	185	149	149	148	148	130	130	140	140	125	125	134	134	141	141	110	132	194	194	190
218	272	272	160	160	169	169	171	171	198	198	9	9	282	282	206	206	96	96	178	178	233	233	172	172	185	185	201	201	182	182	147	147	148	148	126	126	142	142	123	123	134	134	149	149	112	122	203	203	188
219	272	272	164	164	167	167	171	171	201	201	194	194	282	282	212	212	96	96	176	176	231	231	172	172	183	183	201	201	200	200	147	147	148	148	126	126	142	142	123	123	136	136	153	153	106	120	197	197	190
220	9	9	160	160	211	211	171	171	201	201	194	194	282	282	210	210	98	98	182	182	233	233	172	172	183	183	201	201	206	206	151	151	148	148	126	126	142	142	123	123	134	134	151	151	106	120	197	197	190
221	270	270	160	160	195	195	171	171	201	201	194	194	282	282	208	208	96	96	176	176	233	233	172	172	183	183	203	203	173	173	151	151	145	145	126	126	142	142	121	121	134	134	151	151	106	120	197	197	190
222	274	274	158	158	197	219	171	171	201	201	194	194	282	282	212	212	96	96	174	174	231	231	500	500	193	193	201	201	185	185	147	147	148	148	126	126	142	142	121	121	134	134	147	147	106	118	197	197	190
223	274	274	164	164	167	167	171	171	201	201	196	196	282	282	206	206	98	98	180	180	235	235	172	172	183	183	201	201	191	191	157	157	148	148	126	126	142	142	125	125	134	134	157	157	112	120	197	197	190
224	266	266	166	166	165	165	171	171	198	198	194	194	280	280	208	208	96	96	170	170	231	231	172	172	183	183	201	201	194	194	151	151	148	148	126	126	142	142	123	123	142	142	159	159	112	112	197	197	190
225	274	274	158	158	219	219	171	171	198	198	194	194	282	282	210	210	98	98	190	190	233	233	172	172	183	183	201	201	182	182	151	151	148	148	128	128	142	142	123	123	134	134	125	125	112	120	197	197	188
226	272	272	160	160	227	227	171	171	198	198	196	196	282	282	214	214	98	98	176	176	235	235	172	172	183	183	201	201	176	176	149	149	148	148	126	126	142	142	123	123	136	136	125	125	106	120	200	200	190
227	274	274	158	158	217	217	173	173	198	198	196	196	282	282	206	206	96	96	9	9	233	233	172	172	183	183	9	9	191	191	147	147	148	148	126	126	142	142	123	123	134	134	163	163	112	122	200	200	190
228	272	272	160	160	175	175	171	171	198	198	196	196	282	282	206	206	96	96	172	172	235	235	166	166	183	183	203	203	176	176	151	151	148	148	126	126	142	142	123	123	134	134	125	125	112	122	203	203	190
229	274	274	160	160	171	171	171	171	198	198	196	196	282	282	210	210	96	96	170	170	237	237	178	178	185	185	203	203	182	182	149	149	148	148	126	126	140	140	123	123	134	134	189	189	104	122	197	197	190
230	272	272	160	160	169	169	169	169	198	198	194	194	282	282	206	206	96	96	178	178	231	231	174	174	185	185	201	201	182	182	145	145	148	148	9	9	142	142	125	125	134	134	147	147	110	122	197	197	190
231	274	274	158	158	219	219	175	175	201	201	196	196	282	282	206	238	9	9	168	168	235	235	500	500	185	185	197	197	197	197	147	147	148	148	126	126	142	142	131	131	134	134	147	147	118	118	197	197	190
232	274	274	152	162	169	189	171	171	189	189	194	194	282	282	206	206	96	96	174	174	233	233	500	500	183	183	201	201	182	182	149	149	148	148	126	126	142	142	125	125	134	134	123	123	106	120	197	197	190
233	278	278	158	158	213	213	173	173	198	198	192	192	278	278	206	206	100	100	198	198	233	233	174	174	183	183	203	203	197	197	153	153	148	148	128	128	142	142	123	123	134	134	113	113	106	120	197	197	190
234	272	272	158	158	179	179	171	171	201	201	194	194	280	280	214	214	98	98	172	172	231	231	174	174	189	189	201	201	182	182	157	157	145	145	128	128	142	142	123	123	134	134	151	151	112	120	197	197	190
235	272	272	158	158	191	191	169	169	198	198	194	194	282	282	216	216	98	98	176	176	235	235	174	174	183	183	201	201	185	185	145	145	145	145	122	122	142	142	123	123	134	134	169	169	112	120	197	197	190
236	272	272	158	158	183	183	171	171	201	201	194	194	280	280	212	212	98	98	172	172	237	237	174	174	183	183	205	205	188	188	151	151	148	148	126	126	142	142	125	125	134	134	125	125	112	120	197	197	190
237	270	270	160	160	193	193	169	169	198	198	196	196	280	280	210	210	98	98	170	170	229	229	172	172	9	9	201	201	200	200	143	143	145	145	126	126	9	9	123	123	134	134	173	173	112	120	197	197	190
238	270	270	162	162	167	167	171	171	198	198	194	194	9	9	208	208	80	80	164	164	235	235	182	182	183	183	201	201	179	179	159	159	148	148	126	126	142	142	125	125	134	134	165	165	112	122	194	194	190
239	268	268	160	160	233	233	171	171	201	201	194	194	282	282	206	206	94	94	166	166	229	229	170	170	183	183	201	201	188	188	151	151	148	148	128	128	142	142	123	123	132	132	143	183	112	124	206	206	190
240	272	272	160	162	171	171	171	171	198	198	9	9	282	282	214	214	98	98	182	182	233	233	500	500	183	183	9	9	179	179	149	149	148	148	126	126	142	142	123	123	134	134	167	167	112	122	197	197	190
241	274	274	160	160	207	207	171	171	201	201	194	194	280	280	206	206	94	94	172	172	231	231	174	174	183	183	201	201	179	179	149	149	148	148	128	128	142	142	125	125	134	134	125	125	114	114	197	197	190
242	9	9	162	162	211	211	177	177	198	198	194	194	280	280	198	198	96	96	174	174	235	235	172	172	183	183	201	201	191	191	143	143	154	154	126	126	144	144	123	123	134	134	159	159	110	122	209	209	192
243	274	274	158	158	201	201	171	171	198	198	194	194	280	280	212	212	96	96	172	172	235	235	500	500	183	183	9	9	197	197	143	143	126	126	124	124	142	142	123	123	136	136	185	185	114	124	191	191	190
244	274	274	158	162	191	191	171	171	198	198	194	194	280	280	200	210	96	96	176	176	235	235	500	500	171	171	201	201	182	182	153	153	148	148	9	9	142	142	129	129	134	134	141	159	114	124	191	191	190
245	272	272	156	156	199	199	177	177	195	195	194	194	280	280	208	208	96	96	196	196	237	237	500	500	183	183	201	201	191	191	155	155	148	148	134	134	9	9	123	123	132	132	193	193	112	122	191	191	190
246	270	270	160	160	185	185	171	171	198	198	9	9	280	280	206	206	94	94	180	180	231	231	174	174	183	183	201	201	197	197	147	147	135	135	126	126	142	142	127	127	134	134	163	163	112	120	194	194	190
247	272	272	158	158	193	193	171	171	186	186	194	194	280	280	208	208	96	96	156	156	235	235	500	500	183	183	201	201	179	179	145	145	148	148	126	126	142	142	131	131	134	134	147	147	118	118	194	194	188
248	274	274	160	162	203	203	171	171	201	201	194	194	280	280	206	206	96	96	172	172	235	235	500	500	171	171	201	201	179	179	151	151	126	126	9	9	144	144	123	123	132	132	159	159	114	124	191	191	190
249	270	270	9	9	181	181	173	173	195	195	194	194	280	280	9	9	9	9	174	174	233	233	172	172	179	179	201	201	206	206	149	149	145	145	130	130	142	142	123	123	134	134	155	155	104	112	203	203	190
250	274	274	160	160	171	171	173	173	198	198	198	198	9	9	212	212	98	98	176	176	233	233	172	172	183	183	203	203	197	197	151	151	148	148	126	126	142	142	125	125	136	136	151	151	106	120	197	197	190
[truncated: 191 more columns]

## Sheet: Continued 4
Code	gwm577_7B	gwm577_7B	barc182_7B	barc182_7B	wmc276_7B	wmc276_7B	gwm146_7B	gwm146_7B	cfd66_7D	cfd66_7D	cfd31_7D	cfd31_7D	barc92_7D	barc92_7D	gwm295_7D	gwm295_7D	barc154_7D	barc154_7D	barc352_7D	barc352_7D	barc126_7D	barc126_7D	barc125_7D	barc125_7D	gwm44_7D	gwm44_7D	barc214_7D	barc214_7D	wmc121_7D	wmc121_7D	gwm635_7D	gwm635_7D	gwm111_7D	gwm111_7D	cfd68_7D	cfd68_7D	wmc221_7D	wmc221_7D	cfd14_7D	cfd14_7D	barc26_7D	barc26_7D	gwm437_7D	gwm437_7D	barc172_7D	barc172_7D	gdm46_7D	gdm46_7D	barc105_7D
1	135	135	98	98	318	318	156	172	169	169	9	9	164	164	250	250	244	244	252	252	115	115	147	147	176	176	133	133	311	311	94	94	9	9	208	208	209	209	120	120	146	146	104	104	175	175	142	142	161
2	153	153	98	98	300	300	156	172	173	173	230	230	164	164	246	246	242	242	252	252	121	121	147	147	174	174	133	133	309	309	88	94	9	9	210	210	209	209	114	114	146	146	122	122	166	166	136	136	161
3	149	149	98	106	324	324	182	182	151	151	246	246	164	164	246	246	244	244	246	246	112	112	147	147	174	174	133	133	311	311	92	92	200	200	208	208	211	211	122	122	146	146	90	90	172	172	136	136	128
4	157	157	98	106	310	310	178	178	161	161	244	244	167	167	244	244	246	246	246	246	112	112	157	157	184	184	133	133	313	313	94	94	180	180	208	208	209	209	120	120	146	146	100	100	187	187	136	136	149
5	157	157	96	102	306	306	152	174	169	169	242	242	167	170	254	254	244	244	246	246	115	115	155	155	172	172	133	133	313	313	94	94	196	196	9	9	209	209	120	120	146	146	112	112	175	175	138	138	146
6	155	155	104	104	300	300	156	172	167	167	244	244	164	164	244	244	244	244	246	246	121	121	147	147	178	178	133	133	311	311	88	88	202	202	208	208	211	211	122	122	146	146	90	108	166	166	136	136	146
7	159	159	9	9	302	302	156	168	161	161	244	244	164	164	244	244	242	242	246	246	121	121	149	149	168	168	131	131	307	307	90	90	184	184	206	206	209	209	116	116	146	146	88	88	166	166	136	136	152
8	127	127	104	104	310	310	158	158	171	171	244	244	164	164	244	244	9	9	246	246	121	121	157	157	176	176	133	133	311	311	90	94	200	200	208	208	209	209	118	118	146	146	116	116	181	181	138	138	146
9	131	131	104	104	324	324	158	170	151	151	240	246	164	164	242	242	244	244	246	246	109	109	149	149	176	176	135	135	307	307	94	94	9	9	208	208	209	209	118	118	146	146	102	116	175	175	136	136	140
10	127	127	100	112	296	296	156	156	171	171	244	244	164	164	244	244	250	250	252	252	124	124	157	157	166	166	127	127	307	307	94	94	9	9	208	208	209	209	120	120	146	146	102	102	175	175	134	134	152
11	127	127	96	96	302	302	154	186	171	171	244	244	164	164	244	244	242	242	246	246	124	124	159	159	162	176	131	131	311	311	96	96	200	200	210	210	211	211	122	122	146	146	108	108	166	166	138	138	137
12	149	149	102	102	296	296	156	156	171	171	244	244	164	164	244	244	244	244	246	246	121	121	157	157	168	168	133	133	311	311	92	92	200	200	208	208	209	209	122	122	146	146	120	120	178	178	136	136	161
13	205	205	104	104	304	304	192	192	161	161	230	230	164	164	244	244	246	246	252	252	121	121	9	9	164	164	133	133	309	309	94	94	212	212	208	208	209	209	120	120	146	146	102	102	9	9	138	138	143
14	149	149	102	106	324	324	158	158	171	171	244	244	9	9	244	244	244	244	246	246	121	121	157	157	176	176	133	133	311	311	94	94	200	200	208	208	209	209	116	116	146	146	120	120	178	178	136	136	152
15	149	149	102	106	324	324	190	190	165	165	244	244	164	164	246	246	250	250	252	252	121	121	157	157	168	168	133	133	307	307	92	92	212	212	210	210	209	209	9	9	146	146	102	102	175	175	134	134	140
16	149	149	106	106	324	324	158	158	171	171	244	244	164	164	252	252	244	244	246	246	115	115	157	157	178	178	133	133	311	311	9	9	202	202	208	208	209	209	116	116	146	146	120	120	178	178	136	136	152
17	129	129	96	96	298	298	162	162	159	159	244	244	167	167	250	250	244	244	246	246	121	121	153	153	168	168	131	131	311	311	92	92	202	202	208	208	209	209	120	120	146	146	120	120	175	175	9	9	155
18	149	149	96	96	296	296	156	168	163	163	230	230	164	164	244	244	250	250	252	252	121	121	157	157	170	170	131	131	311	311	94	94	200	200	208	208	209	209	116	116	146	146	120	120	178	178	136	136	152
19	163	163	104	104	304	304	156	172	185	185	242	242	167	167	250	250	244	244	246	246	112	112	149	149	182	182	133	133	311	311	92	92	180	180	214	214	209	209	118	118	146	146	116	116	175	175	138	138	128
20	127	127	102	110	312	312	180	180	151	151	244	244	167	167	250	250	244	244	248	248	112	112	141	141	178	178	137	137	311	311	94	94	208	208	210	210	215	215	120	120	146	146	120	120	178	178	138	138	164
21	129	129	98	98	304	304	156	156	155	155	242	242	167	167	252	252	242	242	244	244	112	112	145	145	176	176	133	133	311	311	90	90	182	182	208	208	209	209	120	120	146	146	118	118	175	175	138	138	128
22	139	139	106	106	304	304	164	164	151	151	246	246	164	164	246	246	242	242	246	246	121	121	147	147	178	178	133	133	311	311	88	88	9	9	208	208	211	211	122	122	146	146	132	132	172	172	134	134	161
23	141	155	100	112	304	304	154	154	143	143	246	246	164	164	246	246	242	242	246	246	121	121	141	141	176	176	133	133	311	311	88	88	204	204	208	208	209	209	116	116	146	146	120	120	178	178	136	136	128
24	129	129	98	98	304	304	154	188	169	169	244	244	167	167	9	9	242	242	246	246	9	9	147	147	9	9	133	133	311	311	9	9	184	184	208	208	209	209	116	116	146	146	90	90	172	172	136	136	161
25	149	149	106	106	302	302	158	158	171	171	244	244	164	164	244	244	246	246	246	246	106	106	147	147	172	172	133	133	311	311	92	92	200	200	208	208	211	211	122	122	146	146	90	90	172	172	136	136	155
26	157	157	106	106	294	294	154	154	159	159	240	240	167	167	252	252	9	9	246	246	115	115	147	147	184	184	133	133	311	311	92	92	180	180	210	210	209	209	118	118	146	146	108	108	178	178	140	140	167
27	163	163	98	98	306	306	154	188	175	175	244	244	164	164	246	246	242	242	246	246	121	121	143	143	176	176	133	133	309	309	96	96	200	200	208	208	211	211	122	122	146	146	90	106	172	172	136	136	131
28	219	219	98	98	298	298	192	192	173	173	246	246	167	167	252	252	244	244	250	250	121	121	163	163	178	178	133	133	311	311	96	96	202	202	9	9	211	211	122	122	146	146	90	90	9	9	136	136	149
29	225	225	98	98	298	298	166	166	173	173	9	9	164	164	246	246	242	242	244	244	9	9	147	147	164	164	133	133	309	309	94	94	186	186	9	9	209	209	118	118	146	146	106	106	166	166	136	136	128
30	153	153	98	98	300	300	156	172	145	145	242	242	164	167	250	250	244	244	250	250	121	121	147	147	174	174	133	133	309	309	90	90	200	200	196	196	209	209	122	122	146	146	130	130	172	172	136	136	161
31	225	225	96	96	304	304	162	162	161	161	230	230	164	164	244	244	246	246	246	246	115	115	157	157	174	174	133	133	309	309	94	94	210	210	206	206	209	209	120	120	146	146	104	104	178	178	134	134	152
32	221	221	90	116	298	298	178	178	161	161	230	230	164	164	252	252	244	244	244	244	115	115	147	147	178	178	133	133	313	313	92	92	194	194	196	196	209	209	120	120	146	146	100	100	166	166	136	136	146
33	163	163	98	120	304	304	156	172	175	175	246	246	164	164	244	244	244	244	252	252	115	115	155	155	178	178	133	133	309	309	90	90	200	200	206	206	209	209	122	122	146	146	128	128	172	172	134	134	131
34	9	9	102	102	306	306	156	156	173	173	230	246	164	167	244	244	244	244	250	250	121	121	9	9	174	174	129	129	311	311	92	92	202	202	196	196	209	209	120	120	146	146	104	128	169	169	136	136	9
35	167	167	98	98	9	9	156	188	151	151	246	246	167	167	252	252	244	244	9	9	124	124	149	149	176	176	135	135	9	9	92	92	202	202	200	200	209	209	124	124	146	146	120	120	175	175	136	136	128
36	153	153	96	96	300	300	156	172	155	155	242	242	164	164	250	250	244	244	244	244	121	121	147	147	166	166	135	135	311	311	90	90	202	202	204	204	209	209	124	124	146	146	88	130	172	172	134	134	161
37	163	163	120	120	304	304	9	9	175	175	240	240	167	167	252	252	242	242	254	254	121	121	145	145	178	178	135	135	311	311	90	90	204	204	208	208	209	209	122	122	146	146	128	128	178	178	136	136	161
38	131	131	100	114	302	302	162	162	173	173	244	244	167	167	254	254	244	244	248	248	112	112	157	157	176	176	135	135	311	311	90	90	184	184	208	208	209	209	116	116	146	146	100	100	175	175	138	138	152
39	127	127	104	104	294	294	158	158	177	177	248	248	164	164	236	236	244	244	246	246	112	112	157	157	174	174	135	135	311	311	90	90	176	176	196	196	209	209	120	120	146	146	110	110	172	172	138	138	155
40	9	9	102	102	298	298	156	156	171	171	244	244	167	167	254	254	244	244	246	246	115	115	155	155	178	178	133	133	311	311	92	92	206	206	210	210	209	209	120	120	146	146	112	112	175	175	138	138	152
41	127	127	108	108	296	296	182	182	171	171	244	244	164	164	244	244	244	244	248	248	124	124	143	143	172	172	133	133	311	311	92	92	204	204	196	196	209	209	116	116	146	146	120	120	175	175	138	138	146
42	127	127	100	108	9	9	156	172	171	171	244	244	164	164	244	244	244	244	246	246	115	115	157	157	172	172	139	139	311	311	90	90	184	184	208	208	209	209	116	116	146	146	100	100	175	175	138	138	152
43	129	129	102	102	296	296	156	156	161	161	230	230	164	164	244	244	250	250	244	244	130	130	157	157	172	172	133	133	311	311	88	88	202	202	208	208	209	209	116	116	146	146	100	100	181	181	136	136	152
44	127	149	98	98	300	300	154	154	9	9	230	230	164	164	244	244	250	250	252	252	121	121	147	147	170	170	135	135	307	307	92	92	202	202	206	206	211	211	116	116	146	146	120	120	172	172	136	136	143
45	129	129	104	104	304	304	140	164	151	151	244	244	164	167	250	250	244	244	9	9	115	115	149	149	170	170	135	135	311	311	94	94	210	210	200	200	209	209	120	120	146	146	114	114	172	172	140	140	164
46	153	153	96	96	298	298	156	172	171	171	244	244	164	164	244	244	250	250	246	246	115	115	157	157	178	178	133	133	311	311	94	94	184	202	9	9	209	209	118	118	146	146	100	120	172	172	136	136	152
47	149	149	110	110	302	326	158	158	161	161	230	230	164	164	244	244	244	244	252	252	115	115	157	157	176	176	139	139	9	9	90	90	184	184	208	208	209	209	116	116	146	146	120	120	178	178	136	136	143
48	149	149	104	104	302	326	158	158	161	161	230	230	164	164	244	244	250	250	248	248	112	112	157	157	178	178	133	133	311	311	92	92	202	202	208	208	209	209	116	116	146	146	120	120	178	178	136	136	152
49	133	149	96	96	9	9	154	188	153	153	246	246	164	164	244	244	242	242	256	256	124	124	147	147	174	174	135	135	311	311	90	90	202	202	208	208	211	211	122	122	146	146	88	88	178	178	136	136	152
50	129	129	98	98	306	306	154	186	161	161	230	240	164	164	9	9	242	242	250	250	112	112	157	157	174	174	133	133	311	311	90	90	202	202	202	202	211	211	122	122	146	146	88	88	9	9	134	134	128
51	169	169	98	98	302	302	154	154	137	137	246	246	164	164	246	246	9	9	246	246	112	112	147	147	172	172	129	129	311	311	90	90	202	202	200	200	211	211	122	122	146	146	88	88	175	175	136	136	152
52	127	127	106	106	302	324	190	192	161	161	230	230	164	164	244	244	244	244	244	244	124	124	153	153	174	174	135	135	311	311	90	90	202	202	212	212	209	209	116	116	146	146	120	120	181	181	134	134	9
53	127	127	104	104	300	300	156	170	171	171	244	244	164	164	244	244	250	250	248	248	124	124	157	157	174	174	135	135	311	311	90	90	180	204	204	204	211	211	122	122	146	146	108	108	175	175	136	136	131
54	133	149	96	96	306	306	154	188	153	153	240	246	164	167	244	244	244	244	246	246	121	121	147	147	184	184	133	133	311	311	88	88	180	204	208	208	209	209	124	124	146	146	130	130	184	184	9	9	161
55	129	129	98	98	9	9	154	188	153	153	246	246	167	167	252	252	244	244	246	246	121	121	147	147	170	170	133	133	309	309	94	94	202	202	208	208	207	207	116	116	146	146	120	120	172	172	136	136	155
56	149	149	106	106	324	324	154	168	161	161	246	246	164	164	244	244	250	250	246	246	124	124	147	147	170	170	133	133	9	9	94	94	202	202	208	208	209	209	118	118	146	146	120	120	175	175	136	136	155
57	129	129	96	96	302	324	154	188	173	173	238	238	164	164	250	250	242	242	246	246	9	9	147	147	172	172	133	133	311	311	90	90	202	202	196	196	211	211	118	118	146	146	100	100	175	175	134	134	155
58	129	129	94	94	298	298	154	188	161	161	246	246	164	164	246	246	242	242	246	246	115	115	147	147	182	182	133	133	311	311	90	90	202	202	208	208	207	207	118	118	146	146	88	88	172	172	136	136	9
59	149	149	96	96	306	306	144	158	167	167	244	244	164	164	250	250	244	244	246	246	124	124	147	147	176	176	133	133	309	309	88	88	202	202	206	206	209	209	118	118	146	146	130	130	175	175	134	134	137
60	9	9	98	98	308	308	154	188	171	171	244	244	164	164	244	244	246	246	246	246	121	121	147	147	176	176	133	133	311	311	90	90	202	202	208	208	211	211	122	122	146	146	88	88	178	178	136	136	155
61	127	127	98	98	306	306	154	188	171	171	244	244	164	164	250	250	246	246	246	246	121	121	147	147	172	172	133	133	311	311	92	92	180	202	208	208	211	211	122	122	146	146	88	88	175	175	134	134	140
62	129	149	98	98	304	304	154	188	153	153	246	246	164	164	250	250	242	242	246	246	112	112	147	147	174	174	133	133	309	309	90	90	202	202	206	206	211	211	122	122	146	146	88	88	181	181	134	134	9
63	127	127	98	98	302	326	156	172	161	161	230	230	164	164	244	244	244	244	246	246	121	121	149	149	178	178	133	133	311	311	90	90	184	184	208	208	209	209	118	118	146	146	116	116	181	181	138	138	152
64	127	127	104	104	300	300	156	172	153	153	244	244	164	164	246	246	244	244	246	246	118	118	147	147	170	170	131	131	309	309	90	90	204	204	202	202	209	209	116	116	146	146	88	88	172	172	134	134	155
65	225	225	94	94	308	308	9	9	9	9	246	246	164	164	232	232	242	242	244	244	121	121	145	145	9	9	135	135	311	311	92	92	202	202	9	9	211	211	122	122	146	146	88	88	175	175	134	134	131
66	131	131	100	110	302	302	156	156	151	151	246	246	164	164	244	244	242	242	246	246	115	115	147	147	170	170	133	133	313	313	92	92	180	180	210	210	211	211	122	122	146	146	108	108	184	184	136	136	134
67	9	9	98	98	304	304	154	186	155	155	242	242	164	164	248	248	242	242	244	244	118	118	147	147	204	204	131	131	311	311	88	88	202	202	210	210	211	211	122	122	146	146	88	88	178	178	134	134	128
68	137	137	98	98	306	306	9	9	151	151	246	246	164	164	246	246	242	242	246	246	121	121	141	141	166	166	133	133	311	311	88	88	202	202	208	208	209	209	116	116	146	146	120	120	172	172	136	136	128
69	127	127	96	96	306	306	9	9	151	151	246	246	167	167	252	252	246	246	246	246	121	121	147	147	180	180	133	133	311	311	94	94	194	194	208	208	209	209	122	122	146	146	104	104	178	178	136	136	128
70	137	137	96	96	300	300	156	172	175	175	228	228	164	164	246	246	246	246	248	248	121	121	145	145	178	178	133	133	309	309	90	90	194	194	208	208	209	209	122	122	146	146	108	108	172	172	136	136	146
71	153	153	98	98	300	300	156	172	161	161	230	230	164	164	250	250	244	244	9	9	121	121	147	147	166	166	125	125	311	311	90	90	204	204	206	206	209	209	122	122	146	146	106	144	166	166	136	136	143
72	125	125	110	110	316	316	156	172	159	159	230	230	164	164	248	248	244	244	244	244	9	9	149	149	184	184	133	133	311	311	92	92	184	184	206	206	209	209	120	120	146	146	114	114	172	172	134	134	131
73	145	145	98	98	298	298	156	156	175	175	242	242	164	164	254	254	244	244	244	244	115	115	153	153	174	174	133	133	311	311	90	90	166	166	210	210	209	209	122	122	146	146	104	104	178	178	136	136	152
74	167	167	102	102	304	304	174	174	175	175	244	244	164	164	230	230	244	244	246	246	121	121	139	139	176	176	133	133	309	309	94	94	9	9	208	208	209	209	114	114	146	146	114	114	172	172	142	142	149
75	129	129	96	96	308	308	154	186	155	155	242	242	164	164	248	248	244	244	244	244	118	118	143	143	176	176	133	133	311	311	90	90	204	204	208	208	209	209	120	120	146	146	96	96	172	172	134	134	149
76	127	127	100	112	304	304	154	154	161	161	230	230	164	164	244	244	242	242	252	252	121	121	147	147	176	176	133	133	311	311	92	92	202	202	208	208	209	209	122	122	146	146	130	130	172	172	136	136	161
77	219	219	96	96	304	304	9	9	155	155	242	242	164	164	244	244	244	244	244	244	121	121	147	147	176	176	135	135	311	311	90	90	202	202	208	208	211	211	9	9	146	146	88	88	181	181	136	136	158
78	153	163	96	96	298	298	9	9	173	173	246	246	164	164	246	246	246	246	246	246	115	115	147	147	176	176	133	133	309	309	90	90	202	202	206	206	211	211	122	122	146	146	88	88	172	172	136	136	161
79	127	127	98	98	314	314	9	9	167	167	244	244	164	164	244	244	9	9	246	246	127	127	147	147	174	174	133	133	311	311	9	9	184	184	208	208	209	209	118	118	146	146	116	116	172	172	136	136	146
80	127	127	90	90	314	314	158	158	167	167	246	246	164	164	234	234	244	244	246	246	121	121	147	147	180	180	133	133	311	311	90	90	202	202	208	208	209	209	118	118	146	146	130	130	178	178	134	134	146
81	163	163	92	92	298	298	156	172	155	155	244	244	164	164	250	250	244	244	246	246	127	127	157	157	174	174	133	133	311	311	90	96	202	202	208	208	211	211	122	122	146	146	88	88	172	172	138	138	146
82	153	153	96	96	300	300	9	9	173	173	242	242	164	164	252	252	244	244	250	250	121	121	147	147	176	176	133	133	311	311	90	90	202	202	206	206	211	211	116	116	146	146	110	110	178	178	136	136	128
83	149	149	104	104	9	9	158	158	169	169	244	244	164	164	9	9	244	244	246	246	121	121	157	157	168	168	133	133	307	307	92	92	214	214	210	210	211	211	120	120	146	146	102	102	178	178	136	136	143
84	129	129	104	104	310	310	158	158	173	173	244	244	164	164	250	250	244	244	248	248	121	121	153	153	174	174	133	133	311	311	94	94	206	206	208	208	211	211	122	122	146	146	108	108	181	181	136	136	131
85	127	127	92	92	302	302	156	156	177	177	242	242	164	164	244	244	244	244	9	9	9	9	149	149	182	182	133	133	309	309	92	92	216	216	210	210	209	209	120	120	146	146	108	108	178	178	136	136	152
86	129	129	102	112	302	302	156	156	185	185	242	242	164	164	244	244	9	9	256	256	115	115	161	161	172	172	133	133	309	309	88	88	206	206	208	208	209	209	120	120	146	146	104	104	172	172	136	136	152
87	149	167	94	94	298	298	154	188	161	161	230	246	164	164	244	244	246	246	246	246	121	121	147	147	176	176	133	133	311	311	92	92	204	204	208	208	211	211	122	122	146	146	88	88	175	175	136	136	128
88	215	215	98	98	300	300	9	9	167	167	244	244	164	164	244	244	242	242	246	246	121	121	147	147	180	180	137	137	309	309	90	90	210	210	208	208	211	211	122	122	146	146	88	88	172	172	136	136	128
89	163	163	104	104	296	296	9	9	151	151	246	246	164	164	244	244	242	242	246	246	112	112	147	147	9	9	133	133	311	311	88	88	9	9	208	208	211	211	122	122	146	146	88	88	169	169	136	136	155
90	149	149	106	106	324	324	9	9	167	167	246	246	164	164	244	244	242	242	246	246	121	121	147	147	9	9	133	133	311	311	92	92	9	9	208	208	203	203	122	122	146	146	88	88	169	169	136	136	155
91	149	149	94	98	306	306	9	9	173	173	238	238	164	164	250	250	9	9	246	246	121	121	147	147	9	9	133	133	309	309	96	96	9	9	208	208	209	209	116	116	146	146	118	118	169	169	136	136	155
92	151	151	94	98	306	306	9	9	151	151	248	248	164	164	246	246	244	244	246	246	112	112	147	147	9	9	133	133	311	311	94	94	9	9	206	206	211	211	122	122	146	146	88	88	175	175	136	136	149
93	151	151	94	98	306	306	9	9	151	151	246	246	164	164	244	244	242	242	246	246	106	106	147	147	9	9	133	133	311	311	92	92	9	9	208	208	209	209	116	116	146	146	98	98	169	169	136	136	161
94	157	157	102	102	306	306	176	176	163	163	242	246	164	164	254	254	252	252	250	250	115	115	155	155	172	172	133	133	313	313	92	92	192	192	212	212	209	209	120	120	146	146	110	110	175	175	138	138	149
95	157	157	98	110	304	304	170	170	197	197	244	244	167	167	236	236	244	244	246	246	115	115	143	143	178	178	133	133	311	311	92	92	180	180	208	208	209	209	120	120	146	146	98	98	172	172	140	140	137
96	161	161	104	104	308	308	180	180	159	159	230	230	164	167	246	246	244	244	252	252	115	115	143	143	172	172	133	133	311	311	96	96	204	204	212	212	209	209	120	120	146	146	120	120	175	175	136	136	140
97	157	157	98	108	306	306	172	172	169	169	242	242	9	9	254	254	244	244	246	246	112	112	159	159	170	170	133	133	311	311	90	90	180	202	212	212	209	209	120	120	146	146	104	104	172	172	144	144	161
98	157	157	98	98	308	308	176	176	157	157	242	242	164	164	254	254	244	244	252	252	115	115	157	157	178	178	133	133	311	311	90	90	180	202	208	208	209	209	120	120	146	146	110	110	169	169	136	136	140
99	159	159	102	102	296	296	174	174	157	157	242	242	164	164	254	254	244	244	250	250	115	115	157	157	174	174	133	133	311	311	94	94	180	180	208	208	209	209	120	120	146	146	106	106	172	172	136	136	152
100	127	127	98	98	294	294	134	158	157	157	242	242	9	9	250	250	244	244	250	250	109	109	155	155	174	174	133	133	307	307	90	90	194	202	210	210	209	209	122	122	146	146	110	110	175	175	142	142	146
101	127	127	102	110	312	312	180	180	159	159	230	230	164	164	238	238	244	244	252	252	121	121	143	143	162	162	133	133	311	311	92	92	9	9	210	210	209	209	120	120	146	146	106	120	175	175	142	142	140
102	9	9	100	100	304	304	154	188	199	199	238	238	164	164	250	250	242	242	252	252	124	124	147	147	180	180	133	133	311	311	96	96	214	214	208	208	209	209	122	122	146	146	116	116	175	175	132	132	161
103	127	159	102	108	296	296	160	160	163	163	240	244	167	167	250	250	244	244	246	246	115	115	155	155	186	186	133	133	307	307	94	94	212	212	208	208	209	209	116	116	146	146	102	102	175	175	140	140	158
104	129	129	104	110	296	296	162	162	155	155	238	244	164	164	250	250	244	244	250	250	109	109	153	153	172	172	133	133	311	311	92	92	192	192	210	210	211	211	130	130	146	146	104	104	175	175	136	136	149
105	141	141	94	94	296	296	160	160	195	195	240	240	167	167	240	240	244	244	246	246	112	112	157	157	9	9	133	133	307	307	92	92	206	206	210	210	209	209	9	9	146	146	114	114	175	175	138	138	158
106	129	129	102	110	296	296	166	166	199	199	240	240	167	167	250	250	244	244	246	246	121	121	151	151	184	184	135	135	311	311	92	92	192	192	210	210	211	211	120	120	146	146	100	100	175	175	132	132	146
107	131	131	104	114	296	296	158	158	177	177	244	244	167	167	246	246	244	244	246	246	130	130	9	9	168	168	133	133	311	311	90	90	9	9	210	210	209	209	120	120	146	146	106	106	169	169	138	138	158
108	131	131	102	110	302	302	160	160	173	173	244	244	167	167	256	256	244	244	248	248	121	121	157	157	170	170	131	131	311	311	88	88	180	204	208	208	209	209	120	120	146	146	118	118	169	169	138	138	155
109	127	127	100	112	298	298	136	158	157	157	238	246	167	167	236	236	244	244	246	246	115	121	155	155	172	172	133	133	311	311	94	94	204	204	208	208	209	209	9	9	146	146	110	110	175	175	9	9	164
110	127	127	110	110	296	296	160	160	173	173	244	244	167	167	248	248	244	244	250	250	112	112	155	155	170	170	133	133	311	311	92	92	202	202	208	208	209	209	118	118	146	146	98	98	169	169	138	138	161
111	129	129	100	100	296	296	158	158	161	161	240	240	167	167	250	250	244	244	246	246	115	115	155	155	170	170	133	133	307	307	92	92	180	180	210	210	209	209	120	120	146	146	114	114	172	172	140	140	146
112	159	159	98	98	296	296	136	158	171	171	240	240	167	167	250	250	9	9	246	246	109	109	155	155	172	186	133	133	311	311	92	92	180	180	206	206	209	209	120	120	146	146	112	112	169	169	138	138	158
113	127	127	98	110	296	296	166	166	177	177	240	240	167	167	248	248	244	244	246	246	118	118	155	155	176	176	133	133	311	311	92	92	170	170	208	208	209	209	120	120	146	146	102	102	175	175	136	136	158
114	125	125	102	102	294	294	134	158	163	163	240	240	164	164	252	252	244	244	250	250	112	112	151	151	170	170	133	133	311	311	98	98	194	194	210	210	209	209	120	120	146	146	110	110	175	175	134	134	146
115	127	165	100	112	300	300	158	172	181	181	240	240	164	167	236	236	244	244	246	246	112	112	157	157	170	170	133	133	311	311	92	92	208	208	210	210	9	9	9	9	146	146	112	112	169	169	136	136	158
116	9	9	9	9	294	294	156	156	161	161	240	240	164	164	250	250	244	244	248	248	112	112	153	153	174	174	9	9	307	307	92	92	208	208	210	210	9	9	120	120	146	146	110	110	175	175	138	138	164
117	9	9	9	9	294	294	158	158	181	181	238	238	164	164	244	244	244	244	252	252	112	112	143	143	174	174	131	131	309	309	94	94	182	182	9	9	209	209	120	120	146	146	110	110	178	178	138	138	146
118	133	133	100	112	296	296	162	162	195	195	244	244	167	167	246	246	244	244	246	246	115	115	157	157	178	178	131	131	311	311	96	96	206	206	208	208	209	209	120	120	146	146	104	104	169	169	138	138	158
119	167	167	102	114	296	296	162	162	179	179	244	244	164	167	246	246	242	242	250	250	121	121	155	155	9	9	135	135	311	311	90	90	180	180	212	212	9	9	120	120	146	146	116	116	172	172	138	138	143
120	193	193	100	112	304	304	154	154	187	187	244	244	164	164	244	244	250	250	244	244	115	115	147	147	178	178	131	131	305	305	94	94	208	208	9	9	209	209	9	9	146	146	108	108	181	181	138	138	128
121	139	139	106	106	302	322	186	186	9	9	230	230	164	164	244	244	250	250	252	252	115	121	147	147	174	174	133	133	309	309	94	94	208	208	208	208	209	209	120	120	146	146	110	110	184	184	138	138	131
122	159	159	104	114	294	294	158	158	151	151	238	238	167	167	254	254	244	244	246	246	115	115	147	147	174	174	133	133	311	311	90	90	196	196	210	210	209	209	118	118	146	146	120	120	175	175	138	138	161
123	129	129	98	108	296	296	158	158	153	153	236	236	164	164	250	250	244	244	246	246	115	115	157	157	172	172	133	133	311	311	92	92	206	206	208	208	205	205	120	120	146	146	110	110	175	175	138	138	155
124	129	129	100	112	296	296	162	162	169	169	238	238	167	167	252	252	244	244	246	246	115	115	147	147	178	178	131	131	311	311	90	90	204	218	208	208	209	209	120	120	146	146	92	92	178	178	138	138	155
125	149	149	104	104	300	300	156	156	185	185	240	240	167	167	250	250	244	244	248	248	112	112	151	151	182	182	133	133	311	311	92	92	180	180	214	214	209	209	120	120	146	146	116	116	175	175	138	138	137
126	163	163	102	102	304	304	156	172	185	185	242	242	167	167	250	250	244	244	246	246	112	112	149	149	182	182	133	133	311	311	90	90	180	198	214	214	209	209	122	122	146	146	116	116	175	175	138	138	128
127	143	143	104	104	296	296	148	158	171	171	238	238	167	167	254	254	244	244	246	246	118	118	155	155	178	178	139	139	311	311	90	90	206	206	210	210	209	209	118	118	146	146	120	120	178	178	138	138	161
128	9	9	94	94	304	304	158	158	159	159	238	238	167	167	252	252	246	246	246	246	115	115	145	145	170	180	133	133	309	309	90	90	182	182	208	208	209	209	120	120	146	146	104	104	172	172	136	136	149
129	129	129	104	104	294	294	160	160	147	147	242	242	167	167	252	252	244	244	246	246	112	112	145	145	184	184	135	135	311	311	90	90	182	182	208	208	209	209	120	120	146	146	118	118	172	172	136	136	155
130	129	129	104	104	296	296	148	162	159	159	244	244	167	167	252	252	244	244	246	246	115	115	155	155	166	166	133	133	311	311	90	90	180	180	210	210	209	209	118	118	146	146	110	110	178	178	136	136	9
131	129	129	9	9	304	304	148	158	161	161	242	242	167	167	248	248	244	244	246	246	115	115	147	147	176	176	133	133	9	9	90	90	180	180	210	210	209	209	118	118	146	146	110	110	175	175	138	138	155
132	159	165	104	112	304	304	158	158	147	147	238	238	167	167	9	9	244	244	246	246	115	115	149	149	180	180	133	133	311	311	90	90	182	182	210	210	209	209	120	120	146	146	106	106	175	175	140	140	164
133	127	127	104	104	298	298	148	158	159	159	238	238	167	167	250	250	244	244	246	246	115	115	155	155	176	176	133	133	313	313	92	92	180	180	212	212	209	209	118	118	146	146	102	126	178	178	140	140	155
134	129	129	102	102	294	294	156	156	171	171	240	240	167	167	252	252	244	244	246	246	115	115	147	147	172	172	133	133	311	311	92	92	198	198	214	214	209	209	120	120	146	146	110	110	181	181	140	140	149
135	129	129	106	106	306	306	146	158	157	157	238	238	167	167	252	252	244	244	246	246	115	115	147	147	180	180	133	133	311	311	90	90	180	180	210	210	209	209	118	118	146	146	108	108	172	172	138	138	155
136	155	155	106	106	298	298	158	158	153	153	244	244	167	167	250	250	244	244	246	246	115	115	143	143	182	182	133	133	311	311	94	94	182	182	9	9	209	209	120	120	146	146	106	106	175	175	138	138	164
137	155	155	9	9	304	304	160	160	147	147	244	244	167	167	250	250	244	244	246	246	115	115	147	147	180	180	133	133	311	311	92	92	180	180	204	204	209	209	120	120	146	146	108	108	175	175	136	136	164
138	137	137	98	110	298	298	160	160	147	147	242	242	167	167	250	250	244	244	246	246	118	118	145	145	178	178	133	133	309	309	92	92	202	202	210	210	209	209	118	118	146	146	110	110	178	178	138	138	161
139	155	155	106	106	306	306	156	156	181	181	240	240	167	167	244	244	244	244	246	246	112	112	147	147	176	176	133	133	311	311	90	90	202	202	214	214	209	209	120	120	146	146	110	110	172	172	136	136	167
140	163	163	100	100	298	298	154	154	171	171	238	238	167	167	246	246	244	244	246	246	115	115	149	149	180	180	133	133	311	311	90	90	192	192	212	212	209	209	120	120	146	146	110	122	175	175	140	140	143
141	153	153	98	110	304	304	158	180	179	179	238	238	167	167	248	248	244	244	246	246	115	115	151	151	176	176	133	133	315	315	94	94	208	208	208	208	209	209	118	118	146	146	104	104	178	178	140	140	146
142	129	129	98	98	304	304	156	156	179	179	246	246	167	167	9	9	244	244	248	248	115	115	149	149	184	184	133	133	311	311	90	90	182	182	208	208	209	209	9	9	146	146	116	116	175	175	140	140	152
143	143	143	98	98	304	304	154	188	163	163	238	238	164	164	250	250	242	242	246	246	121	121	147	147	180	180	133	133	311	311	94	94	214	214	208	208	209	209	122	122	146	146	116	116	175	175	132	132	137
144	129	129	98	98	306	306	154	188	151	151	244	244	167	167	252	252	242	242	246	246	121	121	147	147	180	180	133	133	311	311	90	90	200	200	208	208	209	209	122	122	146	146	128	128	9	9	136	136	161
145	159	159	98	98	318	318	176	176	173	173	242	242	164	164	250	250	244	244	244	244	115	115	155	155	164	164	133	133	311	311	92	92	196	196	212	212	209	209	122	122	146	146	110	110	175	175	138	138	152
146	127	127	98	98	312	312	178	178	161	161	230	230	164	164	246	246	244	244	252	252	121	121	147	147	166	166	133	133	309	309	92	92	200	200	208	208	209	209	122	122	146	146	106	106	178	178	136	136	140
147	163	163	100	100	304	304	154	172	175	175	230	246	164	167	244	244	244	244	246	246	121	121	147	147	174	174	133	133	311	311	88	96	182	210	208	208	209	209	116	116	146	146	100	100	166	166	124	124	161
148	157	157	100	100	306	306	176	176	163	163	242	242	167	167	250	250	244	244	246	246	112	112	157	157	178	178	133	133	311	311	90	90	196	196	208	208	209	209	122	122	146	146	106	106	169	169	138	138	158
149	127	127	104	104	306	306	176	176	167	167	244	244	167	167	250	250	244	244	244	244	121	121	143	143	180	180	135	135	309	309	92	92	196	196	210	210	209	209	120	120	146	146	104	104	169	169	138	138	158
150	163	163	126	126	304	304	9	9	175	175	230	230	167	167	238	238	250	250	246	246	121	121	149	149	168	168	133	133	311	311	94	94	222	222	206	206	209	209	122	122	146	146	100	100	178	178	9	9	152
151	129	129	92	92	302	302	156	156	153	153	238	238	167	167	9	9	244	244	246	246	115	115	145	145	174	174	131	131	311	311	92	92	210	210	208	208	209	209	120	120	146	146	106	106	175	175	136	136	161
152	159	159	98	98	292	292	140	172	153	153	238	246	167	167	250	250	244	244	246	246	115	115	147	147	176	176	133	133	311	311	90	90	184	184	208	208	209	209	122	122	146	146	126	126	169	169	134	134	131
153	129	129	98	98	304	304	156	156	173	173	242	242	167	167	244	244	244	244	246	246	118	118	147	147	166	166	133	133	311	311	94	94	204	204	210	210	209	209	120	120	146	146	118	118	178	178	136	136	161
154	129	153	98	98	304	304	156	156	153	153	240	240	164	164	248	248	244	244	246	246	118	118	147	147	182	182	133	133	311	311	94	94	202	202	206	206	209	209	122	122	146	146	130	130	178	178	9	9	161
155	159	159	96	96	304	304	158	158	157	157	238	238	167	167	254	254	244	244	246	246	112	112	149	149	176	176	133	133	311	311	90	90	204	204	210	210	209	209	118	118	146	146	112	112	169	169	140	140	164
156	129	129	96	96	300	300	136	158	157	157	246	246	167	167	250	250	244	244	246	246	115	115	159	159	172	172	135	135	311	311	94	94	190	190	210	210	209	209	122	122	146	146	122	122	172	172	138	138	140
157	131	131	96	96	302	302	156	156	153	153	242	242	167	167	246	246	244	244	246	246	118	118	161	161	168	168	133	133	311	311	94	94	186	186	200	200	209	209	116	116	146	146	110	110	166	166	136	136	9
158	127	127	96	96	302	302	130	158	153	153	244	244	167	167	248	248	244	244	246	246	112	112	157	157	170	170	9	9	309	309	92	92	194	194	212	212	209	209	118	118	146	146	116	116	169	169	138	138	143
159	131	131	98	98	302	302	156	182	153	153	246	246	167	167	236	236	244	244	248	248	112	112	157	157	178	178	133	133	311	311	96	96	190	190	204	204	207	207	118	118	146	146	114	114	169	169	138	138	143
160	131	131	102	102	302	302	162	162	157	157	242	242	167	167	246	246	244	244	252	252	112	112	157	157	184	184	133	133	311	311	92	92	178	178	210	210	211	211	120	120	146	146	116	144	172	172	140	140	155
161	131	131	104	116	304	304	156	156	153	153	244	244	167	167	246	246	244	244	246	246	112	112	151	151	168	168	133	133	311	311	90	90	178	178	210	210	211	211	118	118	146	146	144	144	9	9	136	136	155
162	133	133	104	118	296	296	162	162	155	155	240	240	167	167	246	246	244	244	246	246	115	115	159	159	180	180	133	133	309	309	96	96	178	178	206	206	209	209	112	112	146	146	112	112	9	9	136	136	152
163	127	127	104	112	298	298	160	160	171	171	240	240	167	167	246	246	244	244	246	246	121	121	157	157	184	184	133	133	311	311	92	92	206	206	212	212	209	209	122	122	146	146	100	100	181	181	140	140	155
164	131	131	104	104	292	292	162	162	175	175	244	244	167	167	234	234	244	244	246	246	112	112	155	155	172	172	133	133	311	311	94	94	184	184	208	208	209	209	120	120	146	146	122	122	169	169	138	138	140
165	131	131	104	104	302	302	162	162	175	175	244	244	167	167	246	246	248	248	246	246	112	112	155	155	172	172	133	133	311	311	88	88	184	184	212	212	209	209	120	120	146	146	122	122	178	178	140	140	140
166	131	131	104	104	292	292	160	160	177	177	248	248	164	164	236	236	248	248	246	246	112	112	157	157	174	174	133	133	311	311	92	92	176	176	200	200	209	209	118	118	146	146	110	110	190	190	136	136	152
167	9	9	104	104	296	296	160	160	177	177	248	248	167	167	246	246	244	244	246	246	112	112	157	157	176	176	135	135	311	311	94	94	188	188	204	204	209	209	120	120	146	146	116	116	178	178	140	140	155
168	127	127	98	98	300	300	178	178	189	189	244	244	164	164	244	244	244	244	246	246	112	112	153	153	170	170	133	133	311	311	94	94	208	208	210	210	209	209	118	118	146	146	116	116	181	181	134	134	164
169	131	131	100	100	302	302	160	160	173	173	244	244	167	167	250	250	250	250	248	248	112	112	159	159	176	176	133	133	311	311	92	92	182	206	208	208	209	209	116	116	146	146	104	118	175	175	140	140	155
170	127	127	110	110	300	300	166	166	155	155	238	238	164	164	236	236	244	244	246	246	115	115	157	157	174	174	133	133	311	311	94	94	180	206	210	210	209	209	118	118	146	146	112	112	175	175	136	136	155
171	143	143	100	112	302	302	162	162	153	153	244	244	167	167	252	252	244	244	246	246	112	112	161	161	176	176	133	133	307	307	94	94	188	206	212	212	209	209	128	128	146	146	116	116	175	175	136	136	143
172	125	125	102	102	298	298	160	160	171	171	244	244	167	167	250	250	244	244	250	250	121	121	157	157	170	170	133	133	311	311	92	92	178	178	208	208	209	209	120	120	146	146	114	114	175	175	138	138	155
173	149	159	104	104	296	296	156	156	169	169	244	244	167	167	254	254	244	244	246	246	115	115	157	157	170	170	135	135	311	311	92	92	184	184	208	208	209	209	114	114	146	146	100	100	175	175	138	138	152
174	131	131	102	108	294	294	160	160	171	171	244	244	167	167	248	248	248	248	246	246	121	121	157	157	168	168	135	135	311	311	94	94	174	174	208	208	211	211	120	120	146	146	104	104	175	175	136	136	164
175	127	127	100	100	298	298	160	160	169	169	244	244	164	167	250	250	244	244	250	250	121	121	153	153	168	168	133	133	311	311	92	92	9	9	208	208	209	209	116	116	146	146	102	132	166	166	136	136	152
176	125	125	98	98	304	304	170	170	185	185	240	240	167	167	250	250	244	244	246	246	112	112	151	151	168	168	137	137	311	311	94	94	174	180	208	208	209	209	120	120	146	146	106	106	175	175	136	136	137
177	131	131	100	114	302	302	162	162	153	153	246	246	167	167	246	246	244	244	250	250	121	121	157	157	178	178	9	9	311	311	92	92	186	186	212	212	209	209	116	116	146	146	104	140	181	181	136	136	143
178	131	131	102	102	296	296	162	162	145	145	240	240	164	164	246	246	244	244	248	248	112	112	147	147	176	176	133	133	311	311	92	92	206	206	200	200	209	209	116	116	146	146	104	142	184	184	140	140	143
179	129	129	104	104	296	296	160	160	159	159	240	240	167	167	250	250	246	246	244	244	112	112	143	143	170	170	133	133	307	307	96	96	188	188	210	210	209	209	118	118	146	146	110	110	178	178	140	140	143
180	129	129	104	104	304	304	160	160	157	157	244	244	167	167	246	246	244	244	246	246	115	115	145	145	182	182	133	133	307	307	90	90	188	204	200	200	209	209	114	114	146	146	110	110	172	172	136	136	155
181	129	129	102	112	296	296	150	162	155	155	242	242	167	167	250	250	246	246	244	244	112	112	145	145	168	168	135	135	311	311	92	92	204	204	210	210	209	209	120	120	146	146	104	104	193	193	140	140	128
182	129	129	100	112	300	300	156	156	173	173	240	240	167	167	250	250	244	244	246	246	115	115	153	153	176	176	133	133	311	311	90	90	174	174	208	208	209	209	116	116	146	146	100	100	196	196	140	140	146
183	129	129	104	104	302	302	170	170	157	157	242	242	164	167	246	246	244	244	246	246	112	112	149	149	170	170	133	133	311	311	90	90	192	208	198	198	209	209	114	114	146	146	108	120	172	172	138	138	140
184	143	143	102	102	298	298	160	160	173	173	244	244	164	164	250	250	244	244	244	244	112	112	153	153	172	172	131	131	9	9	88	90	210	210	208	208	209	209	120	120	146	146	116	116	172	172	136	136	161
185	127	127	102	110	302	302	156	156	151	151	240	240	167	167	246	246	244	244	250	250	112	112	147	147	180	180	133	133	311	311	88	88	210	210	214	214	209	209	118	118	146	146	112	134	172	172	138	138	155
186	131	131	98	98	302	302	162	162	155	155	242	242	167	167	250	250	250	250	244	244	115	115	155	155	174	174	133	133	311	311	90	90	206	206	212	212	209	209	120	120	146	146	110	110	178	178	138	138	155
187	129	129	104	104	304	304	178	178	173	173	240	240	164	164	250	250	244	244	246	246	115	115	155	155	176	176	133	133	311	311	92	92	182	182	210	210	209	209	120	120	146	146	108	108	184	184	136	136	161
188	127	127	102	102	300	300	156	168	157	157	238	238	164	167	252	252	250	250	248	248	121	121	153	153	184	184	9	9	307	307	92	92	174	214	210	210	209	209	120	120	146	146	102	102	184	184	136	136	152
189	141	141	106	106	304	304	142	158	167	167	240	240	164	164	244	244	242	242	250	250	121	121	147	147	178	178	133	133	311	311	92	92	204	204	208	208	209	209	116	116	146	146	104	148	181	181	136	136	149
190	129	129	104	104	304	304	142	158	173	173	240	240	164	164	244	244	242	242	246	246	121	121	149	149	180	180	133	133	311	311	92	92	200	200	198	198	209	209	114	114	146	146	104	148	178	178	136	136	134
191	161	161	104	104	310	310	176	176	159	159	242	242	167	167	252	252	246	246	254	254	112	112	143	143	174	174	133	133	311	311	94	94	184	184	208	208	211	211	120	120	146	146	106	106	178	178	140	140	149
192	159	159	106	106	306	306	9	9	155	155	240	240	167	167	246	246	244	244	248	248	115	121	141	141	178	178	133	133	307	307	94	94	184	184	212	212	209	209	114	114	146	146	108	108	172	172	138	138	140
193	129	129	98	98	318	318	176	176	173	173	240	240	167	167	254	254	244	244	246	246	121	121	157	157	178	178	133	133	311	311	92	92	180	202	208	208	209	209	122	122	140	140	106	106	172	172	136	136	146
194	129	129	110	110	296	296	158	158	159	159	240	240	164	164	244	244	242	242	246	246	115	115	143	143	178	178	135	135	307	307	96	96	174	174	208	208	209	209	120	120	146	146	106	106	172	172	136	136	131
195	129	129	98	98	302	302	158	158	9	9	250	250	164	164	234	234	244	244	246	246	118	118	145	145	174	174	133	133	311	311	96	96	182	182	200	200	209	209	120	120	146	146	114	114	169	169	140	140	134
196	129	129	106	110	296	296	156	156	175	175	244	244	164	164	244	244	244	244	246	246	115	115	161	161	170	170	133	133	307	307	92	92	182	182	208	208	211	211	120	120	146	146	114	114	172	172	138	138	137
197	171	171	108	108	302	302	158	158	157	157	240	240	164	164	234	234	244	244	246	246	118	118	141	141	174	174	135	135	311	311	92	96	182	182	200	200	209	209	118	118	146	146	108	108	172	172	136	136	146
198	127	127	100	110	304	304	166	166	183	183	240	240	164	164	246	246	244	244	246	246	115	115	141	141	174	174	133	133	311	311	96	96	180	180	208	208	209	209	122	122	143	143	106	106	9	9	138	138	146
199	129	129	100	110	298	298	156	156	171	171	246	246	164	164	246	246	244	244	246	246	115	115	147	147	172	172	133	133	311	311	96	96	182	182	208	208	209	209	120	120	146	146	104	104	9	9	138	138	140
200	129	129	102	108	296	296	164	164	153	153	240	240	167	167	248	248	244	244	246	246	115	115	149	149	180	180	133	133	311	311	90	90	182	182	208	208	209	209	118	118	146	146	102	102	9	9	136	136	146
201	157	157	96	96	316	316	9	9	175	175	240	240	167	167	252	252	248	248	250	250	121	121	159	159	176	176	133	133	311	311	94	94	202	202	202	202	207	207	122	122	146	146	104	104	172	172	136	136	152
202	127	145	104	114	302	302	156	156	193	193	244	244	164	164	244	244	246	246	246	246	121	121	149	149	186	186	133	133	311	311	88	88	166	166	210	210	209	209	122	122	146	146	114	114	187	187	138	138	134
203	199	199	102	102	304	304	174	174	9	9	244	244	164	164	248	248	244	244	246	246	115	115	147	147	176	176	135	135	311	311	90	90	182	182	204	204	209	209	118	118	146	146	104	104	178	178	142	142	137
204	127	127	96	96	316	316	174	174	163	163	242	242	167	167	254	254	244	244	246	246	121	121	155	155	182	182	133	133	311	311	92	92	182	182	206	206	209	209	120	120	146	146	100	100	184	184	134	134	143
205	161	161	102	102	306	306	176	176	159	159	242	242	167	167	236	236	244	244	250	250	115	115	141	141	174	174	133	133	307	307	92	92	182	204	208	208	209	209	120	120	146	146	108	108	178	178	138	138	143
206	157	157	98	98	304	304	176	176	175	175	244	244	167	167	236	236	246	246	246	246	124	124	141	141	186	186	133	133	313	313	96	96	9	9	206	206	209	209	120	120	146	146	110	110	178	178	138	138	137
207	141	141	9	9	308	308	156	156	173	173	240	240	167	167	256	256	244	244	252	252	121	121	141	141	188	188	133	133	311	311	92	92	172	206	9	9	209	209	120	120	146	146	106	106	166	178	138	138	152
208	161	161	100	100	304	304	172	172	155	155	242	242	164	164	248	248	246	246	252	252	121	121	145	145	178	178	129	129	311	311	94	94	202	202	210	210	209	209	120	120	146	146	106	112	166	166	136	136	152
209	165	165	102	110	310	310	174	174	153	153	242	242	164	164	246	246	244	244	244	244	115	115	139	139	176	176	131	131	313	313	94	94	208	208	9	9	209	209	120	120	146	146	108	110	166	166	136	136	155
210	129	129	110	110	320	320	168	168	179	179	244	244	164	164	238	238	244	244	250	250	121	121	155	155	176	176	133	133	311	311	92	92	182	182	9	9	209	209	120	120	146	146	110	110	178	178	138	138	143
211	159	159	100	112	322	322	156	156	181	181	240	240	167	167	244	244	242	242	246	246	121	121	149	149	186	186	131	131	309	309	88	88	166	166	210	210	209	209	122	122	146	146	114	114	187	187	138	138	134
212	157	157	98	98	318	318	174	174	155	155	242	242	167	167	236	236	246	246	242	242	112	112	141	141	174	174	133	133	311	311	94	94	184	184	210	210	211	211	122	122	146	146	118	118	166	166	136	136	143
213	221	221	96	96	304	304	156	172	161	161	230	230	164	164	244	244	244	244	244	244	112	112	145	145	174	174	133	133	311	311	96	96	210	210	208	208	209	209	120	120	146	146	102	102	166	166	136	136	149
214	135	149	106	106	304	326	156	156	161	161	230	230	164	164	244	244	250	250	252	252	124	124	157	157	174	174	133	133	311	311	94	94	202	202	208	208	209	209	116	116	146	146	120	120	172	172	136	136	143
215	9	9	98	98	298	298	168	168	175	175	242	242	164	164	244	244	244	244	246	246	115	115	153	153	176	176	133	133	309	309	88	88	166	166	208	208	209	209	122	122	146	146	114	114	172	172	142	142	152
216	131	131	102	102	312	312	182	182	139	139	230	230	164	164	244	244	250	250	244	244	121	121	147	147	176	176	133	133	311	311	96	96	184	184	208	208	209	209	116	116	146	146	100	100	172	172	140	140	152
217	133	133	102	102	298	298	160	160	165	165	238	238	167	167	250	250	244	244	246	246	112	112	149	149	192	192	133	133	311	311	90	90	198	216	208	208	209	209	122	122	146	146	108	122	175	175	138	138	140
218	129	129	106	106	294	294	154	154	157	157	254	254	164	164	248	248	244	244	246	246	115	115	9	9	178	178	135	135	311	311	92	92	186	186	208	208	209	209	120	120	146	146	106	106	172	172	140	140	158
219	153	153	106	106	304	304	154	154	153	153	244	244	167	167	248	248	244	244	248	248	115	115	147	147	176	176	9	9	311	311	94	94	182	182	210	210	209	209	120	120	146	146	108	108	178	178	138	138	137
220	169	169	104	104	296	296	162	162	161	161	242	242	164	164	254	254	244	244	244	244	9	9	147	147	174	174	133	133	311	311	90	90	182	182	210	210	209	209	120	120	146	146	100	100	166	166	138	138	140
221	199	199	104	110	306	306	160	160	159	159	240	240	167	167	248	248	244	244	246	246	115	115	147	147	176	176	133	133	311	311	94	94	208	208	210	210	209	209	120	120	149	149	106	106	172	172	134	134	140
222	9	9	100	112	304	304	154	154	161	161	240	240	167	167	248	248	244	244	246	246	115	115	147	147	178	178	133	133	309	309	90	90	202	202	208	208	211	211	114	114	146	146	88	88	178	178	136	136	140
223	155	189	104	104	296	296	162	162	161	161	242	242	164	164	254	254	244	244	244	244	115	115	147	147	178	178	135	135	311	311	90	90	182	182	208	208	209	209	120	120	146	146	106	106	178	178	136	136	140
224	189	189	102	102	296	296	154	154	159	159	240	248	167	167	236	236	244	244	9	9	115	115	143	143	174	174	133	133	311	311	94	94	9	9	208	208	209	209	118	118	146	146	98	110	178	178	136	136	152
225	197	197	96	96	296	296	180	180	161	161	242	242	167	167	252	252	244	244	248	248	112	112	155	155	176	176	135	135	311	311	94	94	182	182	210	210	209	209	9	9	146	146	138	138	172	172	134	134	134
226	129	129	102	110	306	306	158	158	153	153	242	242	167	167	9	9	242	242	248	248	121	121	153	153	172	196	133	133	311	311	94	94	9	9	210	210	209	209	120	120	146	146	106	106	172	172	138	138	149
227	167	167	98	98	306	306	160	170	153	153	244	244	167	167	254	254	244	244	246	246	9	9	149	149	176	176	127	127	309	309	92	92	182	182	206	206	209	209	120	120	146	146	104	104	172	172	140	140	137
228	129	129	98	98	294	294	160	160	157	157	238	238	167	167	238	238	244	244	246	246	121	121	153	153	178	178	133	133	311	311	96	96	180	180	206	206	209	209	118	118	146	146	106	106	172	172	140	140	152
229	131	131	98	110	304	304	156	156	173	173	238	238	164	164	246	246	244	244	246	246	109	109	147	147	178	178	133	133	311	311	94	94	208	208	210	210	209	209	120	120	146	146	108	108	172	172	138	138	164
230	9	9	100	100	294	294	160	160	151	151	238	238	167	167	248	248	9	9	9	9	109	109	149	149	176	176	133	133	311	311	88	88	9	9	9	9	209	209	120	120	146	146	106	106	178	178	144	144	161
231	125	125	98	112	304	304	154	188	167	167	244	244	164	164	246	246	242	242	9	9	118	118	147	147	170	170	133	133	311	311	96	96	186	186	204	204	209	209	116	116	146	146	88	88	166	166	136	136	161
232	125	163	106	106	304	304	158	174	171	171	244	244	164	164	244	244	244	244	9	9	121	121	157	157	176	176	133	133	311	311	9	9	192	192	208	208	209	209	116	116	146	146	120	120	175	175	138	138	152
233	161	161	98	98	296	296	154	186	171	171	242	242	164	164	244	244	242	242	246	246	121	121	149	149	176	176	133	133	309	309	94	94	184	184	9	9	205	205	118	118	146	146	122	122	172	172	136	136	131
234	127	139	102	102	296	296	174	174	173	173	242	242	164	164	248	248	244	244	246	246	115	115	149	149	164	182	135	135	311	311	92	92	174	174	206	206	209	209	118	118	146	146	106	106	172	172	138	138	155
235	141	141	104	104	298	298	158	158	157	157	240	240	164	164	250	250	244	244	244	244	115	115	147	147	170	170	133	133	311	311	92	92	174	174	208	208	209	209	120	120	146	146	108	108	166	166	138	138	137
236	127	127	104	104	296	296	158	174	171	171	238	238	164	164	248	248	244	244	246	246	109	109	145	145	164	164	133	133	307	307	96	96	174	174	210	210	209	209	9	9	146	146	100	100	178	178	138	138	134
237	145	145	104	104	300	300	158	174	9	9	240	240	164	164	246	246	244	244	244	244	115	115	9	9	170	170	133	133	311	311	88	88	9	9	210	210	209	209	9	9	146	146	108	108	172	172	138	138	137
238	157	157	102	102	9	9	158	158	9	9	238	238	164	164	248	248	244	244	246	246	9	9	157	157	178	178	133	133	311	311	94	94	172	172	212	212	9	9	9	9	146	146	106	106	172	172	138	138	140
239	137	137	102	102	318	318	178	178	169	169	244	244	164	164	9	9	244	244	248	248	9	9	151	151	176	176	133	133	311	311	92	92	9	9	208	208	209	209	9	9	146	146	106	106	169	169	136	136	149
240	127	127	104	104	296	296	156	156	9	9	240	240	164	164	250	250	244	244	246	246	112	112	151	151	168	168	133	133	309	309	92	92	204	204	210	210	209	209	120	120	146	146	100	110	178	178	138	138	146
241	131	155	98	98	298	298	154	188	9	9	244	244	164	164	248	248	244	244	246	246	121	121	147	147	174	174	133	133	309	309	92	92	204	204	208	208	211	211	122	122	146	146	88	100	178	178	138	138	161
242	161	161	96	96	310	310	9	9	169	169	244	244	164	164	244	244	244	244	248	248	115	115	143	143	176	176	133	133	311	311	94	94	200	200	208	208	209	209	120	120	146	146	114	114	172	172	140	140	143
243	129	129	9	9	310	310	158	158	183	183	226	226	164	164	9	9	244	244	248	248	9	9	147	147	168	168	133	133	307	307	92	92	206	206	208	208	209	209	120	120	146	146	86	120	172	172	136	136	134
244	129	129	100	114	302	302	188	188	173	173	244	244	164	164	246	246	244	244	256	256	112	112	147	147	176	176	133	133	311	311	92	92	192	192	210	210	209	209	120	120	146	146	124	124	169	169	134	134	134
245	127	127	104	112	302	302	156	156	169	169	242	242	164	164	246	246	244	244	248	248	118	118	155	155	172	172	133	133	311	311	94	94	208	208	206	206	209	209	120	120	146	146	104	104	169	169	136	136	9
246	165	165	102	102	300	300	160	160	185	185	9	9	164	164	244	244	246	246	246	246	115	115	149	149	172	172	133	133	311	311	88	88	9	9	206	206	209	209	120	120	146	146	98	98	175	175	132	132	125
247	159	159	96	96	302	302	148	156	139	139	230	246	164	164	244	244	244	244	248	248	121	121	149	149	186	186	133	133	309	309	88	88	166	166	9	9	209	209	122	122	146	146	104	130	172	172	136	136	149
248	129	129	106	106	308	308	148	158	141	141	240	240	164	164	246	246	244	244	246	246	124	124	147	147	164	164	133	133	309	309	92	92	198	198	206	206	209	209	118	118	146	146	106	120	169	169	132	132	134
249	157	157	102	102	306	306	148	158	177	177	242	242	164	164	244	244	244	244	246	246	118	118	153	153	9	9	137	137	315	315	94	94	198	198	210	210	209	209	120	120	140	140	104	104	172	172	136	136	146
250	129	129	104	104	298	298	160	160	173	173	238	238	167	167	256	256	244	244	246	246	115	115	147	147	178	178	135	135	311	311	96	96	208	208	206	206	209	209	120	120	149	149	106	106	172	172	140	140	140
[truncated: 15 more columns]
